# Supplementary material for: Morphological and structural complexity analysis of low-resource English-Turkish language pair using neural machine translation models
Source: PeerJ Comput Sci. 2025 Aug 11;11:e3072. doi: 10.7717/peerj-cs.3072 (PMC12453858; doi:10.7717/peerj-cs.3072)
Supplement: Supplemental Information 1 [file peerj-cs-11-3072-s001.zip]

Archive with 11 entries (10 files):
- Codes/
- Codes/.DS_Store
- Codes/batch.py
- Codes/bpe_analysis.py
- Codes/embed.py
- Codes/layer.py
- Codes/model.py
- Codes/seq2seq_Attention_translation.py
- Codes/seq2seq_NoAtteniton_translation.py
- Codes/sublayer.py
- Codes/transformer_translation.py
