# Supplementary material for: Morphological and structural complexity analysis of low-resource English-Turkish language pair using neural machine translation models
Source: PeerJ Comput Sci. 2025 Aug 11;11:e3072. doi: 10.7717/peerj-cs.3072 (PMC12453858; doi:10.7717/peerj-cs.3072)
Supplement: Supplemental Information 1 [file peerj-cs-11-3072-s001.zip › Codes/bpe_analysis.py]

import pandas as pd
from collections import Counter
import random
from tokenizers import Tokenizer, models, pre_tokenizers, trainers, processors

DATA_PATH = '/content/sample_data/TR2EN.txt'
df = pd.read_csv(DATA_PATH, sep='\t', names=['Turkish', 'English'])

def tokenize_text(text):
    return text.split()

df['tokens_turkish'] = df['Turkish'].apply(tokenize_text)
df['tokens_english'] = df['English'].apply(tokenize_text)

token_count_turkish_pre_bpe = sum(len(tokens) for tokens in df['tokens_turkish'])
token_count_english_pre_bpe = sum(len(tokens) for tokens in df['tokens_english'])

tokenizer = Tokenizer(models.BPE())
tokenizer.pre_tokenizer = pre_tokenizers.Whitespace()

turkish_texts = df['Turkish'].tolist()
english_texts = df['English'].tolist()

trainer_turkish = trainers.BpeTrainer(special_tokens=["<PAD>", "<SOS>", "<EOS>", "<UNK>"])
tokenizer.train_from_iterator(turkish_texts, trainer_turkish)

token_count_turkish_post_bpe = sum(len(tokenizer.encode(text).tokens) for text in turkish_texts)
trainer_english = trainers.BpeTrainer(special_tokens=["<PAD>", "<SOS>", "<EOS>", "<UNK>"])
tokenizer.train_from_iterator(english_texts, trainer_english)
token_count_english_post_bpe = sum(len(tokenizer.encode(text).tokens) for text in english_texts)

# Sonuçları yazdır
print("Token Count for Turkish:")
print(f"- Before BPE: {token_count_turkish_pre_bpe}")
print(f"- After BPE: {token_count_turkish_post_bpe}")

print("\nToken Count for English:")
print(f"- Before BPE: {token_count_english_pre_bpe}")
print(f"- After BPE: {token_count_english_post_bpe}")

#DATA_PATH = '/content/sample_data/TR2EN.txt'
#df = pd.read_csv(DATA_PATH, sep='\t', names=['Turkish', 'English'])

def tokenize_text(text):
    return text.split()

df['tokens_turkish'] = df['Turkish'].apply(tokenize_text)
df['tokens_english'] = df['English'].apply(tokenize_text)

all_turkish_words = [word for tokens in df['tokens_turkish'] for word in tokens]
all_english_words = [word for tokens in df['tokens_english'] for word in tokens]

all_turkish_chars = "".join(df['Turkish'])
all_english_chars = "".join(df['English'])

turkish_word_freq = Counter(all_turkish_words)
english_word_freq = Counter(all_english_words)

turkish_char_freq = Counter(all_turkish_chars)
english_char_freq = Counter(all_english_chars)

random_turkish_words = random.sample([word for word, freq in turkish_word_freq.items() if freq > 200], 10)
random_english_words = random.sample([word for word, freq in english_word_freq.items() if freq > 200], 10)

words_and_freq_turkish = [(word, turkish_word_freq[word]) for word in random_turkish_words]
words_and_freq_english = [(word, english_word_freq[word]) for word in random_english_words]

def calculate_bpe_tokens(words):
    bpe_tokens = Counter()
    for word, freq in words:
        for char in word:
            bpe_tokens[char] += freq
    return sorted(bpe_tokens.items(), key=lambda x: x[1], reverse=True)[:10]

def merge_byte_pairs(bpe_tokens):
    byte_pair_freq = Counter()
    for token, freq in bpe_tokens:
        byte_pair_freq[token] = freq
    return sorted(byte_pair_freq.items(), key=lambda x: x[1], reverse=True)[:10]

bpe_tokens_turkish = calculate_bpe_tokens(words_and_freq_turkish)
merged_pairs_turkish = merge_byte_pairs(bpe_tokens_turkish)

bpe_tokens_english = calculate_bpe_tokens(words_and_freq_english)
merged_pairs_english = merge_byte_pairs(bpe_tokens_english)

turkish_df = pd.DataFrame({
    "Sample Words (TR)": [word for word, _ in words_and_freq_turkish],
    "Frequencies (TR)": [freq for _, freq in words_and_freq_turkish],
    "Character Frequencies (TR)": [f"{char}: {freq}" for char, freq in turkish_char_freq.most_common(10)],
    "BPE Tokens and Frequencies (TR)": [f"{token}: {freq}" for token, freq in bpe_tokens_turkish],
    "Merged Pairs (TR)": [f"{pair}: {freq}" for pair, freq in merged_pairs_turkish]
})

english_df = pd.DataFrame({
    "Sample Words (EN)": [word for word, _ in words_and_freq_english],
    "Frequencies (EN)": [freq for _, freq in words_and_freq_english],
    "Character Frequencies (EN)": [f"{char}: {freq}" for char, freq in english_char_freq.most_common(10)],
    "BPE Tokens and Frequencies (EN)": [f"{token}: {freq}" for token, freq in bpe_tokens_english],
    "Merged Pairs (EN)": [f"{pair}: {freq}" for pair, freq in merged_pairs_english]
})

print("Turkish Words and Analysis:")
print(turkish_df)

print("\nİEnglish Words and Analysis:")
print(english_df)

turkish_df.to_csv("turkish_bpe_analysis.csv", index=False)
english_df.to_csv("english_bpe_analysis.csv", index=False)
