# Supplementary material for: Morphological and structural complexity analysis of low-resource English-Turkish language pair using neural machine translation models
Source: PeerJ Comput Sci. 2025 Aug 11;11:e3072. doi: 10.7717/peerj-cs.3072 (PMC12453858; doi:10.7717/peerj-cs.3072)
Supplement: Supplemental Information 1 [file peerj-cs-11-3072-s001.zip › Codes/embed.py]

import torch
import torch.nn as nn
import math
from torch.autograd import Variable


class Embedder(nn.Module):
    def __init__(self, vocab_size, d_model):
        super().__init__()
        self.d_model = d_model
        self.embed = nn.Embedding(vocab_size, d_model)
    
    def forward(self, x):
        x = self.embed(x)
        return x * math.sqrt(self.d_model)


class PositionalEncoder(nn.Module):
    def __init__(self, d_model, max_seq_len=200, dropout=0.1):
        super().__init__()
        self.d_model = d_model
        self.dropout = nn.Dropout(dropout)
        pe = torch.zeros(max_seq_len, d_model)
        for pos in range(max_seq_len):
            for i in range(0, d_model, 2):
                pe[pos, i] = math.sin(pos / (10000 ** ((2 * i)/d_model)))
                pe[pos, i + 1] = math.cos(pos / (10000 ** ((2 * (i + 1))/d_model)))
        pe = pe.unsqueeze(0)
        self.register_buffer('pe', pe)
 
    def forward(self, x):
        seq_len = x.size()[-2]
        pe = Variable(self.pe[:,:seq_len], requires_grad=False)
        if x.is_cuda:
            pe.cuda()
        x = x + pe
        return self.dropout(x)
