# Supplementary material for: Morphological and structural complexity analysis of low-resource English-Turkish language pair using neural machine translation models
Source: PeerJ Comput Sci. 2025 Aug 11;11:e3072. doi: 10.7717/peerj-cs.3072 (PMC12453858; doi:10.7717/peerj-cs.3072)
Supplement: Supplemental Information 1 [file peerj-cs-11-3072-s001.zip › Codes/seq2seq_Attention_translation.py]

# -*- coding: utf-8 -*-
"""(tr_en)_seq2seq_attention_translation_BPE_Hybrid_Attention.ipynb

Automatically generated by Colab.

Original file is located at
    https://colab.research.google.com/drive/1GyEWN1dYIPIxBLEbPQoMMGYHevMAk_x8
"""

import itertools
from collections import Counter
from functools import partial
from pathlib import Path

import numpy as np
import pandas as pd
import torch
import torch.nn as nn
import torch.nn.functional as F
import torch.optim as optim
from nltk import wordpunct_tokenize
from torch.utils.data import Dataset, DataLoader, random_split
from torch.nn.utils.rnn import pack_padded_sequence, pad_packed_sequence, pad_sequence
from tqdm import tqdm_notebook, tqdm

device = torch.device('cuda' if torch.cuda.is_available() else 'cpu')
device

import pandas as pd
from torch.utils.data import Dataset
from tokenizers import Tokenizer, models, trainers, pre_tokenizers, decoders, processors
from tokenizers.normalizers import NFD, Lowercase, StripAccents, Sequence as NormalizerSequence
from tokenizers.pre_tokenizers import Whitespace
import os

class EnglishTurkishTranslations(Dataset):
    def __init__(self, path, max_vocab=30000, tokenizer_path="bpe_tokenizer.json"):
        self.max_vocab = max_vocab
        self.tokenizer_path = tokenizer_path

        # Special tokens
        self.pad_token = "<PAD>"
        self.sos_token = "<SOS>"
        self.eos_token = "<EOS>"
        self.unk_token = "<UNK>"

        # Load dataset
        df = pd.read_csv(path, names=['english', 'turkish'], sep='\t')

        # Train or load tokenizer
        if not os.path.exists(tokenizer_path):
            self.train_bpe_tokenizer(df)

        # Load trained tokenizer
        self.tokenizer = Tokenizer.from_file(tokenizer_path)

        # Add post-processing to include special tokens
        self.tokenizer.post_processor = processors.TemplateProcessing(
            single=f"{self.sos_token} $A {self.eos_token}",
            pair=f"{self.sos_token} $A {self.eos_token} $B:1 {self.eos_token}:1",
            special_tokens=[
                (self.sos_token, self.tokenizer.token_to_id(self.sos_token)),
                (self.eos_token, self.tokenizer.token_to_id(self.eos_token)),
            ],
        )

        # Tokenize
        self.encode_data(df)

        # Store input-target index pairs
        self.indices_pairs = list(zip(df["input_ids"], df["target_ids"]))

    def train_bpe_tokenizer(self, df):
        """Train BPE tokenizer using Hugging Face Tokenizers library."""
        from tokenizers import Tokenizer
        from tokenizers.models import BPE
        from tokenizers.trainers import BpeTrainer

        tokenizer = Tokenizer(BPE(unk_token=self.unk_token))
        tokenizer.normalizer = NormalizerSequence([NFD(), Lowercase(), StripAccents()])
        tokenizer.pre_tokenizer = Whitespace()

        trainer = BpeTrainer(
            vocab_size=self.max_vocab,
            special_tokens=[self.pad_token, self.sos_token, self.eos_token, self.unk_token]
        )

        # Write combined corpus to temp file
        with open("combined_corpus.txt", "w", encoding="utf-8") as f:
            for line in pd.concat([df['english'], df['turkish']]):
                f.write(line.strip() + '\n')

        tokenizer.train(["combined_corpus.txt"], trainer)
        tokenizer.save(self.tokenizer_path)

    def encode_data(self, df):
        """Encode sentences using the trained tokenizer."""
        df["input_ids"] = df["turkish"].apply(lambda x: self.tokenizer.encode(x).ids)
        df["target_ids"] = df["english"].apply(lambda x: self.tokenizer.encode(x).ids)

    def __getitem__(self, idx):
        return self.indices_pairs[idx][0], self.indices_pairs[idx][1]

    def __len__(self):
        return len(self.indices_pairs)

DATA_PATH = '/content/sample_data/TR2EN.txt'
dataset = EnglishTurkishTranslations(DATA_PATH, max_vocab=30000, tokenizer_path="bpe_tokenizer.json")
print(len(dataset))
print(dataset[0])  # Example tokenized and indexed pair

df = pd.read_csv(DATA_PATH, sep='\t', names=['English', 'Turkish'])
print(df)

train_size = int(0.90 * len(dataset))
test_size = len(dataset) - train_size
train_dataset, test_dataset = torch.utils.data.random_split(dataset, [train_size, test_size])

from torch.nn.utils.rnn import pad_sequence
from torch.utils.data import DataLoader
import torch

def collate(batch):
    inputs = [torch.LongTensor(item[0]) for item in batch]
    targets = [torch.LongTensor(item[1]) for item in batch]

    pad_id = dataset.tokenizer.token_to_id("<PAD>")  # Hugging Face tokenizer’dan alınır

    padded_inputs = pad_sequence(inputs, padding_value=pad_id, batch_first=True)
    padded_targets = pad_sequence(targets, padding_value=pad_id, batch_first=True)

    # Sort by input lengths (optional, for CUDA RNN optimization)
    lengths = torch.LongTensor([len(x) for x in inputs])
    lengths, permutation = lengths.sort(dim=0, descending=True)

    return padded_inputs[permutation].to(device), padded_targets[permutation].to(device), lengths.to(device)

batch_size = 128

train_loader = DataLoader(train_dataset, batch_size=batch_size, collate_fn=collate, shuffle=True)
test_loader = DataLoader(test_dataset, batch_size=1, collate_fn=collate)

class Encoder(nn.Module):
    def __init__(self, vocab_size, embedding_dim, hidden_size, batch_size):
        super(Encoder, self).__init__()
        self.batch_size = batch_size
        self.hidden_size = hidden_size
        self.embedding = nn.Embedding(vocab_size, embedding_dim)
        self.gru = nn.GRU(embedding_dim, hidden_size, batch_first=True)

    def forward(self, inputs, lengths):
        self.batch_size = inputs.size(0)
        x = self.embedding(inputs)
        x = pack_padded_sequence(x, lengths.cpu(), batch_first=True, enforce_sorted=True)
        output, self.hidden = self.gru(x, self.init_hidden())
        output, _ = pad_packed_sequence(output, batch_first=True)  # <== düzeltme burada
        return output, self.hidden

    def init_hidden(self):
        return torch.randn(1, self.batch_size, self.hidden_size).to(device)

class Decoder(nn.Module):
    def __init__(self, vocab_size, embedding_dim, decoder_hidden_size, encoder_hidden_size, batch_size):
        super(Decoder, self).__init__()
        self.batch_size = batch_size
        self.embedding = nn.Embedding(vocab_size, embedding_dim)
        self.gru = nn.GRU(embedding_dim + encoder_hidden_size, decoder_hidden_size, batch_first=True)
        self.fc = nn.Linear(decoder_hidden_size, vocab_size)  # düzeltildi

        # Attention layers (Bahdanau)
        self.W1 = nn.Linear(encoder_hidden_size, decoder_hidden_size)
        self.W2 = nn.Linear(decoder_hidden_size, decoder_hidden_size)
        self.V = nn.Linear(decoder_hidden_size, 1)

    def forward(self, targets, hidden, encoder_output):
        self.batch_size = targets.size(0)
        encoder_output = encoder_output  # shape: (batch, seq_len, encoder_hidden)
        hidden_with_time_axis = hidden.permute(1, 0, 2)

        # Attention score (Bahdanaus)
        #score = torch.tanh(self.W1(encoder_output) + self.W2(hidden_with_time_axis))
        scale = encoder_output.size(-1) ** 0.5
        additive_score = torch.tanh(self.W1(encoder_output) + self.W2(hidden_with_time_axis))
        dot_product_score = torch.bmm(encoder_output, hidden.permute(1, 2, 0)) / scale
        score = additive_score + dot_product_score
        # Attention weights
        attention_weights = torch.softmax(self.V(score), dim=1)

        context_vector = attention_weights * encoder_output
        context_vector = torch.sum(context_vector, dim=1)

        x = self.embedding(targets)
        x = torch.cat((context_vector.unsqueeze(1), x), -1)
        output, state = self.gru(x, hidden)
        output = output.view(-1, output.size(2))
        x = self.fc(output)
        return x, state, attention_weights

    def init_hidden(self):
        return torch.randn(1, self.batch_size, self.gru.hidden_size).to(device)

criterion = nn.CrossEntropyLoss()

def loss_function(real, pred):
    """Calculate how wrong the model is."""
    # Use mask to only consider non-zero inputs in the loss
    mask = real.ge(1).float().to(device)

    loss_ = criterion(pred, real) * mask
    return torch.mean(loss_)


class EncoderDecoder(nn.Module):
    def __init__(self, inputs_vocab_size, targets_vocab_size, hidden_size,
                 embedding_dim, batch_size, targets_start_idx, targets_stop_idx):
        super(EncoderDecoder, self).__init__()
        self.batch_size = batch_size
        self.targets_start_idx = targets_start_idx
        self.targets_stop_idx = targets_stop_idx

        self.encoder = Encoder(inputs_vocab_size, embedding_dim, hidden_size, batch_size).to(device)
        self.decoder = Decoder(targets_vocab_size, embedding_dim, hidden_size, hidden_size, batch_size).to(device)

    def forward(self, inputs, targets, lengths):
        self.batch_size = inputs.size(0)
        encoder_output, encoder_hidden = self.encoder(inputs.to(device), lengths)
        decoder_hidden = encoder_hidden

        decoder_input = torch.LongTensor([[self.targets_start_idx]] * self.batch_size).to(device)

        loss = 0
        for timestep in range(1, targets.size(1)):
            predictions, decoder_hidden, _ = self.decoder(decoder_input, decoder_hidden, encoder_output)
            decoder_input = targets[:, timestep].unsqueeze(1)
            loss += loss_function(targets[:, timestep], predictions)
        return loss / targets.size(1)

    def predict(self, inputs, lengths, max_len=50):
        self.batch_size = inputs.size(0)
        encoder_output, encoder_hidden = self.encoder(inputs.to(device), lengths)
        decoder_hidden = encoder_hidden

        decoder_input = torch.LongTensor([[self.targets_start_idx]] * self.batch_size).to(device)

        outputs = [[] for _ in range(self.batch_size)]
        finished = [False] * self.batch_size

        for _ in range(max_len):
            predictions, decoder_hidden, _ = self.decoder(decoder_input, decoder_hidden, encoder_output)
            prediction = torch.argmax(predictions, dim=1)
            decoder_input = prediction.unsqueeze(1)

            for i in range(self.batch_size):
                if not finished[i]:
                    token = prediction[i].item()
                    if token == self.targets_stop_idx:
                        finished[i] = True
                    else:
                        outputs[i].append(token)

            if all(finished):
                break

        return outputs

model = EncoderDecoder(
    inputs_vocab_size=dataset.tokenizer.get_vocab_size(),  # Hugging Face: total vocab size
    targets_vocab_size=dataset.tokenizer.get_vocab_size(), # shared vocab
    hidden_size=128,
    embedding_dim=80,
    batch_size=batch_size,
    targets_start_idx=dataset.tokenizer.token_to_id("<SOS>"),
    targets_stop_idx=dataset.tokenizer.token_to_id("<EOS>")
).to(device)


optimizer = optim.Adam([p for p in model.parameters() if p.requires_grad], lr=0.0001, weight_decay=1e-5)

import torch
from torch import optim
from tqdm.notebook import tqdm
import sacrebleu
import time

train_losses = []
test_losses = []

best_test_loss = float('inf')
patience = 10
patience_counter = 0
model_save_path = "best_seq2seq_model_final.pth"

epochs = 140

print("Eğitim başlıyor...")
training_start_time = time.time()

for epoch in range(epochs):
    epoch_start_time = time.time()
    model.train()
    total_epoch_train_loss = 0
    num_train_batches = 0

    progress_bar_train = tqdm(train_loader, desc=f'Epoch {epoch + 1}/{epochs} Training', leave=False)
    for inputs, targets, lengths in progress_bar_train:
        optimizer.zero_grad()
        loss = model(inputs.to(device), targets.to(device), lengths.cpu())

        if loss is None or torch.isnan(loss) or torch.isinf(loss):
            print(f"Uyarı: Epoch {epoch+1}, eğitimde geçersiz loss değeri: {loss}. Bu batch atlanıyor.")
            continue

        loss.backward()
        torch.nn.utils.clip_grad_norm_(model.parameters(), max_norm=1.0)
        optimizer.step()

        total_epoch_train_loss += loss.item()
        num_train_batches += 1
        progress_bar_train.set_postfix({'batch_loss': f'{loss.item():.4f}'})

    avg_train_loss = total_epoch_train_loss / num_train_batches if num_train_batches > 0 else float('inf')
    train_losses.append(avg_train_loss)

    model.eval()
    total_epoch_test_loss = 0
    num_test_batches = 0
    with torch.no_grad():
        progress_bar_test = tqdm(test_loader, desc=f'Epoch {epoch + 1}/{epochs} Evaluating Loss', leave=False)
        for inputs, targets, lengths in progress_bar_test:
            loss = model(inputs.to(device), targets.to(device), lengths.cpu())
            if loss is None or torch.isnan(loss) or torch.isinf(loss):
                print(f"Uyarı: Epoch {epoch+1}, testte geçersiz loss değeri: {loss}. Bu batch atlanıyor.")
                continue
            total_epoch_test_loss += loss.item()
            num_test_batches += 1

    avg_test_loss = total_epoch_test_loss / num_test_batches if num_test_batches > 0 else float('inf')
    test_losses.append(avg_test_loss)

    epoch_duration = time.time() - epoch_start_time
    tqdm.write(f'Epoch {epoch + 1:3d}/{epochs}\tTrain Loss: {avg_train_loss:.4f}\tTest Loss: {avg_test_loss:.4f}\tSüre: {epoch_duration:.2f}s')

    if avg_test_loss < best_test_loss:
        best_test_loss = avg_test_loss
        torch.save(model.state_dict(), model_save_path)
        tqdm.write(f'Epoch {epoch+1}: Yeni en iyi test kaybı: {best_test_loss:.4f}. Model şuraya kaydedildi: {model_save_path}')
        patience_counter = 0
    else:
        patience_counter += 1
        if patience_counter >= patience:
            tqdm.write(f"Early stopping {epoch + 1}. epoch'ta tetiklendi (test kaybı {patience} epoch'tur iyileşmedi).")
            break

total_training_time = time.time() - training_start_time
print(f"Toplam eğitim süresi: {total_training_time/60:.2f} dakika")

print("\nEğitim tamamlandı. En iyi model (veya son model) ile BLEU skoru hesaplanıyor...")

if os.path.exists(model_save_path):
    print(f"En iyi kaydedilmiş model yükleniyor: {model_save_path}")
    model.load_state_dict(torch.load(model_save_path, map_location=device))
else:
    print("Kaydedilmiş en iyi model bulunamadı, son eğitilmiş model kullanılıyor.")

model.eval()
final_references = []

with torch.no_grad():
    for inputs, targets, lengths in tqdm(test_loader, desc="Final BLEU için çeviriler oluşturuluyor"):
        target_ids_clean = [idx_val for idx_val in targets[0].tolist() \
                            if idx_val != dataset.tokenizer.token_to_id(dataset.pad_token)]
        reference_text = dataset.tokenizer.decode(target_ids_clean, skip_special_tokens=True)
        final_references.append(reference_text.strip())


        output_indices_list = model.predict(inputs.to(device), lengths.cpu(), max_len=100)

        if not output_indices_list or not output_indices_list[0]:
            hyp_text = ""
        else:
            predicted_indices = output_indices_list[0]
            hyp_text = dataset.tokenizer.decode(predicted_indices, skip_special_tokens=True)
        final_hypotheses.append(hyp_text.strip())

if final_references and final_hypotheses:

    bleu_final = sacrebleu.corpus_bleu(final_hypotheses, [final_references], force=True)
    chrf_final = sacrebleu.corpus_chrf(final_hypotheses, [final_references])

    print(f"\n--- Final Değerlendirme Skorları (SacreBLEU) ---")
    print(f"Ortalama BLEU Skoru: {bleu_final.score:.2f}")
    print(f"BLEU Detayları: {bleu_final}")
    print(f"Ortalama ChrF Skoru: {chrf_final.score:.2f}")
else:
    print("Final BLEU skoru hesaplamak için yeterli referans veya hipotez bulunamadı.")

# BLEU skorlarını görselleştirme
plt.figure(figsize=(10, 6))
plt.plot(range(1, len(bleu_scores) + 1), bleu_scores, marker='o', linestyle='-', color='r')
plt.title('Epoch vs BLEU Score')
plt.xlabel('Epoch')
plt.ylabel('BLEU Score')
plt.grid(True)
plt.show()

import torch
import pandas as pd
import numpy as np
from nltk.translate.bleu_score import corpus_bleu, SmoothingFunction
import sacrebleu
import random
from tqdm.notebook import tqdm
import time

device = torch.device('cuda' if torch.cuda.is_available() else 'cpu')

def translate_sentence_seq2seq(model_s2s, sentence_text, dataset_s2s, device_s2s, max_len=50):
    """Verilen tek bir İngilizce cümleyi Seq2Seq modeli ile Türkçe'ye çevirir."""
    model_s2s.eval()

    encoded_src = dataset_s2s.tokenizer.encode(sentence_text.lower())
    src_indices = encoded_src.ids

    src_tensor = torch.LongTensor([src_indices]).to(device_s2s)
    src_length = torch.LongTensor([len(src_indices)]).cpu()

    with torch.no_grad():
        output_indices_list = model_s2s.predict(src_tensor, src_length, max_len=max_len)

    if not output_indices_list or not output_indices_list[0]:
        return "<çeviri üretilemedi>"

    output_indices = output_indices_list[0]

    translated_sentence = dataset_s2s.tokenizer.decode(output_indices, skip_special_tokens=True)

    return translated_sentence

sentences_to_translate = [
    "This is an example sentence.",
    "Do you feel better today?",
    "Machine translation is a complex task.",
    "The doctor advised him to do more exercise.",
    "Some people say Boston is a dangerous city.",
    "A mistake young people often make is to start learning too many languages at the same time, as they underestimate the difficulties and overestimate their own ability to learn them.",
    "If someone who doesn't know your background says that you sound like a native speaker, it means they probably noticed something about your speaking that made them realize you weren't a native speaker. In other words, you don't really sound like a native speaker."
]

reference_translations_tr = [
    "bu bir örnek cümledir.",
    "Bugün daha iyi hissediyor musun?",
    "makine çevirisi karmaşık bir görevdir.",
    "Doktor ona daha fazla egzersiz yapmasını tavsiye etti.",
    "Bazı insanlar Boston'un tehlikeli bir şehir olduğunu söylüyorlar.",
    "Gençlerin sık yaptığı bir hata da; zorluklarını hafife alıp, kendi yeteneklerini de gözlerinde büyütürek aynı anda birçok dili birden öğrenmeye başlamaları.",
    "Senin geçmiş deneyimini bilmeyen biri senin bir yerli konuşmacı gibi konuştuğunu söylerse, bu senin bir yerli konuşmacı olmadığını onlara fark ettiren konuşman hakkında muhtemelen bir şey fark ettiği anlamına gelir.Yani, senin gerçekten yerli konuşmacı gibi konuşmadığını."
]

print("\n--- Örnek Cümle Çevirileri (Seq2Seq Bahdanau Model) ---")

for i, eng_sentence in enumerate(sentences_to_translate):
    turkish_translation_s2s = translate_sentence_seq2seq(model, eng_sentence, dataset, device, max_len=100)
    print(f"🟦 Input (İngilizce Kaynak): {eng_sentence}")
    if reference_translations_tr:
        print(f"🟩 Target (Türkçe Referans): {reference_translations_tr[i]}")
    print(f"🟥 Output (Türkçe Model Çıktısı):{turkish_translation_s2s}")
    print("-" * 20)

import torch


def translate_sentence_tr_to_en(model_tr_en_s2s, sentence_text_tr, dataset_obj, device_obj, max_len_target=100):
    """Verilen tek bir Türkçe cümleyi Seq2Seq modeli ile İngilizce'ye çevirir."""
    model_tr_en_s2s.eval()

    encoded_src_tr = dataset_obj.tokenizer.encode(sentence_text_tr.lower())
    src_indices_tr = encoded_src_tr.ids

    src_tensor_tr = torch.LongTensor([src_indices_tr]).to(device_obj)
    src_length_tr = torch.LongTensor([len(src_indices_tr)]).cpu()


    with torch.no_grad():
        output_indices_list_en = model_tr_en_s2s.predict(src_tensor_tr, src_length_tr, max_len=max_len_target)

    if not output_indices_list_en or not output_indices_list_en[0]:
        return "<çeviri üretilemedi>"

    output_indices_en = output_indices_list_en[0]

    translated_sentence_en = dataset_obj.tokenizer.decode(output_indices_en, skip_special_tokens=True)

    return translated_sentence_en

sentences_to_translate_tr = [
    "bu bir örnek cümledir.",
    "bugün daha iyi hissediyor musun?",
    "makine çevirisi karmaşık bir görevdir.",
    "doktor ona daha fazla egzersiz yapmasını tavsiye etti.",
    "bazı insanlar boston'un tehlikeli bir şehir olduğunu söylüyorlar.",
    "gençlerin sık yaptığı bir hata da; zorluklarını hafife alıp, kendi yeteneklerini de gözlerinde büyütürek aynı anda birçok dili birden öğrenmeye başlamaları.",
    "senin geçmiş deneyimini bilmeyen biri senin bir yerli konuşmacı gibi konuştuğunu söylerse, bu senin bir yerli konuşmacı olmadığını onlara fark ettiren konuşman hakkında muhtemelen bir şey fark ettiği anlamına gelir. yani, senin gerçekten yerli konuşmacı gibi konuşmadığını."
]

reference_translations_en = [
    "This is an example sentence.",
    "Do you feel better today?",
    "Machine translation is a complex task.",
    "The doctor advised him to do more exercise.",
    "Some people say Boston is a dangerous city.",
    "A mistake young people often make is to start learning too many languages at the same time, as they underestimate the difficulties and overestimate their own ability to learn them.",
    "If someone who doesn't know your background says that you sound like a native speaker, it means they probably noticed something about your speaking that made them realize you weren't a native speaker. In other words, you don't really sound like a native speaker."
]

print("\n--- Örnek Cümle Çevirileri (Seq2Seq Bahdanau Model TR->EN) ---")

for i, tr_sentence in enumerate(sentences_to_translate_tr):
    english_translation_s2s = translate_sentence_tr_to_en(model, tr_sentence, dataset, device, max_len_target=100)
    print(f"🟦 Input (Türkçe Kaynak): {tr_sentence}")
    if reference_translations_en and i < len(reference_translations_en):
        print(f"🟩 Target (İngilizce Referans): {reference_translations_en[i]}")
    print(f"🟥 Output (İngilizce Model Çıktısı): {english_translation_s2s}")
    print("-" * 20)

source_sentences_test_s2s = []
reference_translations_test_s2s = []
original_dataset_s2s = test_dataset.dataset

for idx in tqdm(test_dataset.indices, desc="Test Seti Kaynak/Referansları Hazırlanıyor (Seq2Seq)"):

    pass

model_hypotheses_test_seq2seq = []
source_sentences_for_sacrebleu_s2s = []
reference_sentences_for_sacrebleu_s2s = []

current_test_loader = DataLoader(test_dataset, batch_size=1, collate_fn=collate, shuffle=False)


for inputs, targets, lengths in tqdm(current_test_loader, desc="Test Seti Çeviriliyor (Seq2Seq)"):

    input_ids_no_pad_sos_eos = inputs[0][inputs[0] != dataset.tokenizer.token_to_id("<PAD>")].tolist()
    if input_ids_no_pad_sos_eos[0] == dataset.tokenizer.token_to_id("<SOS>"):
        input_ids_no_pad_sos_eos = input_ids_no_pad_sos_eos[1:]
    if input_ids_no_pad_sos_eos and input_ids_no_pad_sos_eos[-1] == dataset.tokenizer.token_to_id("<EOS>"):
        input_ids_no_pad_sos_eos = input_ids_no_pad_sos_eos[:-1]
    source_text = dataset.tokenizer.decode(input_ids_no_pad_sos_eos, skip_special_tokens=False)
    source_text = source_text.replace(dataset.sos_token, "").replace(dataset.eos_token, "").replace(dataset.pad_token, "").strip()
    source_sentences_for_sacrebleu_s2s.append(source_text)

    target_ids_no_pad_sos_eos = targets[0][targets[0] != dataset.tokenizer.token_to_id("<PAD>")].tolist()
    if target_ids_no_pad_sos_eos[0] == dataset.tokenizer.token_to_id("<SOS>"):
        target_ids_no_pad_sos_eos = target_ids_no_pad_sos_eos[1:]
    if target_ids_no_pad_sos_eos and target_ids_no_pad_sos_eos[-1] == dataset.tokenizer.token_to_id("<EOS>"):
        target_ids_no_pad_sos_eos = target_ids_no_pad_sos_eos[:-1]
    reference_text = dataset.tokenizer.decode(target_ids_no_pad_sos_eos, skip_special_tokens=False)
    reference_text = reference_text.replace(dataset.sos_token, "").replace(dataset.eos_token, "").replace(dataset.pad_token, "").strip()
    reference_sentences_for_sacrebleu_s2s.append(reference_text)


    with torch.no_grad():
        output_indices_list_s2s = model.predict(inputs.to(device), lengths.cpu(), max_len=100) # lengths'i cpu'ya gönder

    if not output_indices_list_s2s or not output_indices_list_s2s[0]:
        translation_s2s = "<çeviri üretilemedi>"
    else:
        output_indices_s2s = output_indices_list_s2s[0]
        translation_s2s = dataset.tokenizer.decode(output_indices_s2s, skip_special_tokens=True)

    model_hypotheses_test_seq2seq.append(translation_s2s)


with open('test.hyp.seq2seq_BPE_Hybrid_Attention.tr', 'w', encoding='utf-8') as f_hyp_s2s:
    for line in model_hypotheses_test_seq2seq:
        f_hyp_s2s.write(line + '\n')

if not os.path.exists('test.ref.tr'):
    with open('test.ref.tr', 'w', encoding='utf-8') as f_ref_s2s:
        for line in reference_sentences_for_sacrebleu_s2s:
            f_ref_s2s.write(line + '\n')
    print("Test seti referansları 'test.ref.tr' dosyasına yazıldı (Seq2Seq için oluşturuldu).")
else:
    print("'test.ref.tr' dosyası zaten mevcut, kullanılıyor.")


if not os.path.exists('test.src.en'):
    with open('test.src.en', 'w', encoding='utf-8') as f_src_s2s:
        for line in source_sentences_for_sacrebleu_s2s:
            f_src_s2s.write(line + '\n')
    print("Test seti kaynakları 'test.src.en' dosyasına yazıldı (Seq2Seq için oluşturuldu).")
else:
    print("'test.src.en' dosyası zaten mevcut, kullanılıyor.")


print("Seq2Seq test seti hipotezleri 'test.hyp.seq2seq.tr' dosyasına yazıldı.")

from google.colab import files

files.download("/content/test.hyp.seq2seq_BPE_Hybrid_Attention.tr")

ref_file = 'test.ref.tr'
hyp_file_transformer = 'test.hyp.transformer.tr'
hyp_file_seq2seq = 'test.hyp.seq2seq.tr'

with open(ref_file, 'r', encoding='utf-8') as f:
    references_list_s2s = [[line.strip() for line in f]]

with open(hyp_file_transformer, 'r', encoding='utf-8') as f:
    hypotheses_transformer_s2s = [line.strip() for line in f]

with open(hyp_file_seq2seq, 'r', encoding='utf-8') as f:
    hypotheses_seq2seq_s2s = [line.strip() for line in f]

print("--- Metrik Skorları ---")
# Transformer BLEU
#bleu_transformer_val = sacrebleu.corpus_bleu(hypotheses_transformer_s2s, references_list_s2s, force=True)
#print(f"Transformer Model BLEU: {bleu_transformer_val.score:.2f}")

# Seq2Seq BLEU
bleu_seq2seq_val = sacrebleu.corpus_bleu(hypotheses_seq2seq_s2s, references_list_s2s, force=True)
print(f"Seq2Seq Bahdanau Model BLEU: {bleu_seq2seq_val.score:.2f}")

# Transformer ChrF
#chrf_transformer_val = sacrebleu.corpus_chrf(hypotheses_transformer_s2s, references_list_s2s)
#print(f"Transformer Model ChrF: {chrf_transformer_val.score:.2f}")

# Seq2Seq ChrF
chrf_seq2seq_val = sacrebleu.corpus_chrf(hypotheses_seq2seq_s2s, references_list_s2s)
print(f"Seq2Seq Bahdanau Model ChrF: {chrf_seq2seq_val.score:.2f}")


print("\n--- İstatistiksel Anlamlılık Testi (BLEU) ---")
print("Aşağıdaki komutu yeni bir kod hücresinde `!` ile çalıştırarak p-değerini alabilirsiniz:")
print(f"!python -m sacrebleu {ref_file} -i {hyp_file_seq2seq} -m bleu --test paired-bootstrap -w 2 --confidence")

!python -m sacrebleu test.ref.tr -i test.hyp.seq2seq.tr -m bleu --test paired-bootstrap -w 2 --confidence

plt.figure(figsize=(10, 5))
plt.plot(train_losses, label='Training Loss', color='green')
plt.plot(test_losses, label='Test Loss', color='blue')
plt.xlabel('Epoch')
plt.ylabel('Loss')
plt.title('Training and Test Loss Over Epochs')
plt.legend()
plt.grid(True)
plt.show()

import nltk
from nltk.translate.bleu_score import sentence_bleu, SmoothingFunction

def calculate_bleu_score(model, test_loader, dataset):
    model.eval()
    bleu_scores = []

    with torch.no_grad():
        for inputs, targets, lengths in test_loader:
            reference = [[
                dataset.idx2token_targets[idx]
                for idx in targets.cpu()[0].numpy()[1:-1]
            ]]

            outputs = model.predict(inputs, lengths.cpu())

            hypothesis = [
                dataset.idx2token_targets[idx]
                for idx in outputs[:-1]
            ]

            bleu_score = sentence_bleu(reference, hypothesis, smoothing_function=SmoothingFunction().method1)
            bleu_scores.append(bleu_score)

    avg_bleu_score = sum(bleu_scores) / len(bleu_scores)
    print(f'Average BLEU Score: {avg_bleu_score:.4f}')

calculate_bleu_score(model, test_loader, dataset)

from sacrebleu import TER

def calculate_ter_score(model, test_loader, dataset):
    model.eval()
    ter_metric = TER()
    ter_scores = []
    with torch.no_grad():
        for inputs, targets, lengths in test_loader:
            reference = ' '.join([
                dataset.idx2token_targets[idx]
                for idx in targets.cpu()[0].numpy()[1:-1]
            ])

            outputs = model.predict(inputs, lengths.cpu())

            hypothesis = ' '.join([
                dataset.idx2token_targets[idx]
                for idx in outputs[:-1]
            ])

            score = ter_metric.sentence_score(hypothesis, [reference])
            ter_scores.append(score.score)
    avg_ter_score = sum(ter_scores) / len(ter_scores)

    print(f"Average TER Score: {avg_ter_score:.4f}")

calculate_ter_score(model, test_loader, dataset)

import nltk
nltk.download('wordnet')
nltk.download('omw-1.4')

from rouge_score import rouge_scorer
import torch

def calculate_rouge_score(model, test_loader, dataset):
    model.eval()
    scorer = rouge_scorer.RougeScorer(['rouge1', 'rouge2', 'rougeL', 'rougeLsum'], use_stemmer=True)
    scores = {"rouge1": [], "rouge2": [], "rougeL": [], "rougeLsum": []}

    with torch.no_grad():
        for inputs, targets, lengths in test_loader:

            reference = ' '.join([
                dataset.idx2token_targets[idx]
                for idx in targets.cpu()[0].numpy()[1:-1]
            ])

            outputs = model.predict(inputs, lengths.cpu())

            hypothesis = ' '.join([
                dataset.idx2token_targets[idx]
                for idx in outputs[:-1]
            ])

            rouge_scores = scorer.score(reference, hypothesis)

            for key in scores.keys():
                scores[key].append(rouge_scores[key].fmeasure)

    average_scores = {key: sum(values) / len(values) for key, values in scores.items()}
    print("ROUGE Scores:")
    for metric, score in average_scores.items():
        print(f"{metric}: {score:.4f}")

calculate_rouge_score(model, test_loader, dataset)

from sacrebleu import TER

def calculate_ter_score(model, test_loader, dataset):
    model.eval()
    ter_metric = TER()
    ter_scores = []

    with torch.no_grad():
        for inputs, targets, lengths in test_loader:

            reference = ' '.join([
                dataset.idx2token_targets[idx]
                for idx in targets.cpu()[0].numpy()[1:-1]
            ])

            outputs = model.predict(inputs, lengths.cpu())
            hypothesis = ' '.join([
                dataset.idx2token_targets[idx]
                for idx in outputs[:-1]
            ])

            score = ter_metric.sentence_score(hypothesis, [reference])
            ter_scores.append(score.score)

    avg_ter_score = sum(ter_scores) / len(ter_scores)

    print(f"Average TER Score: {avg_ter_score:.4f}")

calculate_ter_score(model, test_loader, dataset)

import nltk
from nltk.translate.meteor_score import meteor_score

def calculate_meteor_score(model, test_loader, dataset):
    model.eval()
    meteor_scores = []

    with torch.no_grad():
        for inputs, targets, lengths in test_loader:
            reference = ' '.join([
                dataset.idx2token_targets[idx]
                for idx in targets.cpu()[0].numpy()[1:-1]
            ])

            outputs = model.predict(inputs, lengths.cpu())

            hypothesis = ' '.join([
                dataset.idx2token_targets[idx]
                for idx in outputs[:-1]
            ])

            reference_tokens = reference.split()
            hypothesis_tokens = hypothesis.split()

            meteor = meteor_score([reference_tokens], hypothesis_tokens)
            meteor_scores.append(meteor)

    avg_meteor_score = sum(meteor_scores) / len(meteor_scores)

    print(f"Average METEOR Score: {avg_meteor_score:.4f}")

calculate_meteor_score(model, test_loader, dataset)

import sacrebleu
import torch

def calculate_chrf_score(model, test_loader, trg_vocab, max_seq_len):
    model.eval()
    chrf_scores = []

    with torch.no_grad():
        for inputs, targets, lengths in test_loader:
            reference = ' '.join([
                trg_vocab[idx] for idx in targets[0].cpu().numpy()
                if trg_vocab[idx] not in ['<PAD>', '<SOS>', '<EOS>']
            ])

            if len(reference.strip()) == 0:
                continue

            output = model.predict(inputs, lengths.cpu())

            hypothesis = ' '.join([
                trg_vocab[idx] for idx in output
                if trg_vocab[idx] not in ['<PAD>', '<SOS>', '<EOS>']
            ])

            if len(hypothesis.strip()) == 0:
                continue

            chrf = sacrebleu.CHRF()
            score = chrf.sentence_score(hypothesis, [reference])
            chrf_scores.append(score.score)

    avg_chrf_score = sum(chrf_scores) / len(chrf_scores) if len(chrf_scores) > 0 else 0
    print(f"Average CHRF Score: {avg_chrf_score:.4f}")

calculate_chrf_score(
    model,
    test_loader,
    dataset.idx2token_targets,
    100
)

import jiwer
from Levenshtein import distance as levenshtein_distance
from polyglot.text import Text
import torch

def evaluate_morphological_lexical_order_errors(test_loader, model, trg_vocab, max_seq_len):
    model.eval()
    morphological_errors = []
    lexical_errors = []
    word_order_errors = []

    with torch.no_grad():
        for inputs, targets, lengths in test_loader:
            reference = ' '.join([
                trg_vocab[idx] for idx in targets[0].cpu().numpy()
                if trg_vocab[idx] not in ['<PAD>', '<SOS>', '<EOS>']
            ])

            if len(reference.strip()) == 0:
                continue

            output = model.predict(inputs, lengths.cpu())
            hypothesis = ' '.join([
                trg_vocab[idx] for idx in output
                if trg_vocab[idx] not in ['<PAD>', '<SOS>', '<EOS>']
            ])

            if len(hypothesis.strip()) == 0:
                continue

            ref_text = Text(reference)
            hyp_text = Text(hypothesis)

            ref_morphology = set(['+'.join(word.morphemes) for word in ref_text.words])
            hyp_morphology = set(['+'.join(word.morphemes) for word in hyp_text.words])
            morph_errors = len(ref_morphology.symmetric_difference(hyp_morphology)) / max(len(ref_morphology), len(hyp_morphology))
            morphological_errors.append(morph_errors)

            lex_error = levenshtein_distance(reference, hypothesis) / max(len(reference), len(hypothesis))
            lexical_errors.append(lex_error)

            wer = jiwer.wer(reference, hypothesis)
            word_order_errors.append(wer)

    avg_morphological_error = sum(morphological_errors) / len(morphological_errors) if len(morphological_errors) > 0 else 0
    avg_lexical_error = sum(lexical_errors) / len(lexical_errors) if len(lexical_errors) > 0 else 0
    avg_word_order_error = sum(word_order_errors) / len(word_order_errors) if len(word_order_errors) > 0 else 0

    print(f'Average Morphological Error: {avg_morphological_error:.4f}')
    print(f'Average Lexical Error (Levenshtein Distance): {avg_lexical_error:.4f}')
    print(f'Average Word Order Error (WER): {avg_word_order_error:.4f}')

evaluate_morphological_lexical_order_errors(
    test_loader,
    model,
    dataset.idx2token_targets,
    100
)
