# Supplementary material for: Morphological and structural complexity analysis of low-resource English-Turkish language pair using neural machine translation models
Source: PeerJ Comput Sci. 2025 Aug 11;11:e3072. doi: 10.7717/peerj-cs.3072 (PMC12453858; doi:10.7717/peerj-cs.3072)
Supplement: Supplemental Information 1 [file peerj-cs-11-3072-s001.zip › Codes/seq2seq_NoAtteniton_translation.py]

import itertools
from collections import Counter
from functools import partial
from pathlib import Path

import matplotlib.pyplot as plt
import nltk
from nltk.translate.bleu_score import sentence_bleu, SmoothingFunction
import sacrebleu
from nltk.translate.meteor_score import meteor_score
from rouge_score import rouge_scorer
from sacrebleu import TER
from torch.utils.data import Dataset
import sentencepiece as spm
import numpy as np
import pandas as pd
import torch
import torch.nn as nn
import torch.nn.functional as F
import torch.optim as optim
from nltk import wordpunct_tokenize
from torch.utils.data import Dataset, DataLoader, random_split
from torch.nn.utils.rnn import pack_padded_sequence, pad_packed_sequence, pad_sequence
from tqdm import tqdm_notebook, tqdm

device = torch.device('cuda' if torch.cuda.is_available() else 'cpu')
device

class EnglishTurkishTranslations(Dataset):
    def __init__(self, path, max_vocab, sp_model_prefix="bpe_model"):
        self.max_vocab = max_vocab

        self.padding_token = '<PAD>'
        self.start_of_sequence_token = '<SOS>'
        self.end_of_sequence_token = '<EOS>'
        self.unknown_word_token = '<UNK>'

        self.flatten = lambda x: [sublst for lst in x for sublst in lst]
        df = pd.read_csv(path, names=['english', 'turkish'], sep='\t')

        self.train_bpe(df, sp_model_prefix)
        self.sp = spm.SentencePieceProcessor(model_file=f"{sp_model_prefix}.model")

        self.tokenize_df(df)
        self.create_token2idx()
        self.add_start_and_end_to_tokens(df)
        self.tokens_to_indices(df)

    def train_bpe(self, df, sp_model_prefix):
        """Train a BPE tokenizer using SentencePiece."""
        combined_text = '\n'.join(df['english'].tolist() + df['turkish'].tolist())
        with open('temp_corpus.txt', 'w') as f:
            f.write(combined_text)

        spm.SentencePieceTrainer.train(
            input='temp_corpus.txt',
            model_prefix=sp_model_prefix,
            vocab_size=self.max_vocab,
            pad_id=0, unk_id=1, bos_id=2, eos_id=3,
            user_defined_symbols=[self.padding_token, self.start_of_sequence_token, self.end_of_sequence_token, self.unknown_word_token]
        )

    def tokenize_df(self, df):
        """Tokenize inputs and targets using the BPE model."""
        df['tokens_inputs'] = df['english'].apply(lambda x: self.sp.encode(x, out_type=str))
        df['tokens_targets'] = df['turkish'].apply(lambda x: self.sp.encode(x, out_type=str))

    def create_token2idx(self):
        """Create variables with mappings from tokens to indices."""
        self.token2idx_inputs = {self.sp.id_to_piece(idx): idx for idx in range(self.sp.get_piece_size())}
        self.idx2token_inputs = {idx: token for token, idx in self.token2idx_inputs.items()}

        self.token2idx_targets = self.token2idx_inputs
        self.idx2token_targets = self.idx2token_inputs

    def add_start_and_end_to_tokens(self, df):
        """Add <SOS> and <EOS> tokens to the beginning and end of every input and output."""
        df['tokens_inputs'] = df['tokens_inputs'].apply(
            lambda tokens: [self.start_of_sequence_token] + tokens + [self.end_of_sequence_token]
        )
        df['tokens_targets'] = df['tokens_targets'].apply(
            lambda tokens: [self.start_of_sequence_token] + tokens + [self.end_of_sequence_token]
        )

    def tokens_to_indices(self, df):
        """Convert tokens to indices."""
        df['indices_inputs'] = df['tokens_inputs'].apply(
            lambda tokens: [self.token2idx_inputs[token] for token in tokens if token in self.token2idx_inputs])
        df['indices_targets'] = df['tokens_targets'].apply(
            lambda tokens: [self.token2idx_targets[token] for token in tokens if token in self.token2idx_targets])

        self.indices_pairs = list(zip(df['indices_inputs'], df['indices_targets']))

    def __getitem__(self, idx):
        """Return example at index idx."""
        return self.indices_pairs[idx][0], self.indices_pairs[idx][1]

    def __len__(self):
        return len(self.indices_pairs)

DATA_PATH = '/content/sample_data/TR2EN.txt'
dataset = EnglishTurkishTranslations(DATA_PATH, max_vocab=1000, sp_model_prefix="bpe_model")
print(len(dataset))
print(dataset[0])

df = pd.read_csv(DATA_PATH, sep='\t', names=['English', 'Turkish'])
print(df)

train_size = int(0.80 * len(dataset))
test_size = len(dataset) - train_size
train_dataset, test_dataset = torch.utils.data.random_split(dataset, [train_size, test_size])

def collate(batch):
    inputs = [torch.LongTensor(item[0]) for item in batch]
    targets = [torch.LongTensor(item[1]) for item in batch]

    padded_inputs = pad_sequence(inputs, padding_value=dataset.token2idx_targets[dataset.padding_token], batch_first=True)
    padded_targets = pad_sequence(targets, padding_value=dataset.token2idx_targets[dataset.padding_token], batch_first=True)

    lengths = torch.LongTensor([len(x) for x in inputs])
    lengths, permutation = lengths.sort(dim=0, descending=True)

    return padded_inputs[permutation].to(device), padded_targets[permutation].to(device), lengths.to(device)


batch_size = 128
train_loader = DataLoader(train_dataset, batch_size=batch_size, collate_fn=collate)
test_loader = DataLoader(test_dataset, batch_size=1, collate_fn=collate)

class Encoder(nn.Module):
    def __init__(self, vocab_size, embedding_dim, hidden_size, num_layers, batch_size):
        super(Encoder, self).__init__()
        self.batch_size = batch_size
        self.hidden_size = hidden_size
        self.num_layers = num_layers
        self.vocab_size = vocab_size
        self.embedding_dim = embedding_dim
        self.embedding = nn.Embedding(self.vocab_size, self.embedding_dim)
        self.gru = nn.GRU(
            self.embedding_dim,
            self.hidden_size,
            num_layers=self.num_layers,  # Added num_layers
            batch_first=True,
            dropout=0.3,
        )

    def forward(self, inputs, lengths):
        self.batch_size = inputs.size(0)
        x = self.embedding(inputs)
        x = pack_padded_sequence(x, lengths, batch_first=True)
        output, self.hidden = self.gru(x, self.init_hidden())
        output, _ = pad_packed_sequence(output)
        return output, self.hidden

    def init_hidden(self):
        return torch.randn(self.num_layers, self.batch_size, self.hidden_size).to(device)

class Decoder(nn.Module):
    def __init__(
        self,
        vocab_size,
        embedding_dim,
        hidden_size,
        num_layers,
        batch_size,
    ):
        super(Decoder, self).__init__()
        self.batch_size = batch_size
        self.hidden_size = hidden_size
        self.num_layers = num_layers
        self.vocab_size = vocab_size
        self.embedding_dim = embedding_dim
        self.embedding = nn.Embedding(self.vocab_size, self.embedding_dim)
        self.gru = nn.GRU(
            self.embedding_dim,
            self.hidden_size,
            num_layers=self.num_layers,
            batch_first=True,
            dropout=0.3
        )
        self.fc = nn.Linear(self.hidden_size, self.vocab_size)

    def forward(self, targets, hidden):
        self.batch_size = targets.size(0)
        x = self.embedding(targets)
        output, state = self.gru(x, hidden)
        output = output.view(-1, output.size(2))
        x = self.fc(output)
        return x, state

class EncoderDecoder(nn.Module):
    def __init__(self, inputs_vocab_size, targets_vocab_size, hidden_size,
                 embedding_dim, batch_size, num_layers, targets_start_idx, targets_stop_idx):
        super(EncoderDecoder, self).__init__()
        self.batch_size = batch_size
        self.targets_start_idx = targets_start_idx
        self.targets_stop_idx = targets_stop_idx
        self.encoder = Encoder(inputs_vocab_size, embedding_dim,
                               hidden_size, num_layers, batch_size).to(device)
        self.decoder = Decoder(targets_vocab_size, embedding_dim,
                               hidden_size, num_layers, batch_size).to(device)


    def predict(self, inputs, lengths):
        self.batch_size = inputs.size(0)
        encoder_output, encoder_hidden = self.encoder(
            inputs.to(device), lengths)
        decoder_hidden = encoder_hidden
        decoder_input = torch.LongTensor(
            [[self.targets_start_idx]] * self.batch_size
        ).to(device)
        output = []
        max_seq_len = 100
        for _ in range(max_seq_len):
            predictions, decoder_hidden = self.decoder(
                decoder_input, decoder_hidden
            )
            prediction = torch.argmax(F.softmax(predictions, dim=1), dim=1, keepdim=True)
            decoder_input = prediction
            prediction = prediction.item()
            output.append(prediction)
            if prediction == self.targets_stop_idx:
                break
        return output

    def forward(self, inputs, targets, lengths):
        self.batch_size = inputs.size(0)
        encoder_output, encoder_hidden = self.encoder(
            inputs.to(device), lengths)
        decoder_hidden = encoder_hidden
        decoder_input = torch.LongTensor(
            [[self.targets_start_idx]] * self.batch_size,
        )
        loss = 0
        for timestep in range(1, targets.size(1)):
            predictions, decoder_hidden = self.decoder(
                decoder_input.to(device), decoder_hidden.to(device)
            )
            decoder_input = targets[:, timestep].unsqueeze(1)
            loss += criterion(predictions, targets[:, timestep])
        return loss / targets.size(1)

# Define loss function
criterion = nn.CrossEntropyLoss()

model = EncoderDecoder(
    inputs_vocab_size=len(dataset.token2idx_inputs),
    targets_vocab_size=len(dataset.token2idx_targets),
    hidden_size=128,
    embedding_dim=80,
    num_layers=2,
    batch_size=batch_size,
    targets_start_idx=dataset.token2idx_targets[dataset.start_of_sequence_token],
    targets_stop_idx=dataset.token2idx_targets[dataset.end_of_sequence_token],
).to(device)
optimizer = optim.Adam([p for p in model.parameters() if p.requires_grad], lr=0.0001, weight_decay=1e-5)

train_losses = []
test_losses = []
bleu_scores = []


previous_test_loss = float('inf')
patience = 5
patience_counter = 0

for epoch in range(300):
    model.train()
    total_loss = total = 0
    progress_bar = tqdm_notebook(train_loader, desc='Training', leave=False)
    for inputs, targets, lengths in progress_bar:
        optimizer.zero_grad()
        loss = model(inputs, targets, lengths.cpu())
        loss.backward()
        optimizer.step()
        total_loss += loss.item()
        total += targets.size(1)

    train_loss = total_loss / total
    train_losses.append(train_loss)

    model.eval()
    total_loss = total = 0
    with torch.no_grad():
        for inputs, targets, lengths in test_loader:
            loss = model(inputs, targets, lengths.cpu())
            total_loss += loss.item()
            total += targets.size(1)

    test_loss = total_loss / total
    test_losses.append(test_loss)

    tqdm.write(f'epoch #{epoch + 1:3d}\ttrain_loss: {train_loss}\ttest_loss: {test_loss}\n')

    model.eval()
    references = []
    predictions = []
    with torch.no_grad():
        for inputs, targets, lengths in test_loader:
            reference = [
                dataset.idx2token_targets[idx]
                for idx in targets.cpu()[0].numpy()[1:-1]
            ]
            references.append(reference)

            outputs = model.predict(inputs, lengths.cpu())
            prediction = [
                dataset.idx2token_targets[idx]
                for idx in outputs[:-1]
            ]
            predictions.append(prediction)

    bleu_score = 0
    for ref, pred in zip(references, predictions):
        bleu_score += sentence_bleu([ref], pred, smoothing_function=SmoothingFunction().method1)
    bleu_score /= len(references)
    bleu_scores.append(bleu_score * 100)

    print(f"Epoch {epoch + 1}: BLEU Score = {bleu_score * 100:.2f}")

    if test_loss > previous_test_loss:
        patience_counter += 1
        if patience_counter >= patience:
            print(f"Early stopping triggered at epoch {epoch + 1}")
            break
    else:
        patience_counter = 0
        previous_test_loss = test_loss

plt.figure(figsize=(10, 6))
plt.plot(range(1, len(bleu_scores) + 1), bleu_scores, marker='o', linestyle='-', color='r')
plt.title('Epoch vs BLEU Score')
plt.xlabel('Epoch')
plt.ylabel('BLEU Score')
plt.grid(True)
plt.show()

def calculate_bleu_score(model, test_loader, dataset):
    model.eval()
    bleu_scores = []

    with torch.no_grad():
        for inputs, targets, lengths in test_loader:
            reference = [[
                dataset.idx2token_targets[idx]
                for idx in targets.cpu()[0].numpy()[1:-1]
            ]]

            outputs = model.predict(inputs, lengths.cpu())

            hypothesis = [
                dataset.idx2token_targets[idx]
                for idx in outputs[:-1]
            ]

            bleu_score = sentence_bleu(reference, hypothesis, smoothing_function=SmoothingFunction().method1)
            bleu_scores.append(bleu_score)

    avg_bleu_score = sum(bleu_scores) / len(bleu_scores)
    print(f'Average BLEU Score: {avg_bleu_score:.4f}')
calculate_bleu_score(model, test_loader, dataset)

def calculate_rouge_score(model, test_loader, dataset):
    model.eval()
    scorer = rouge_scorer.RougeScorer(['rouge1', 'rouge2', 'rougeL', 'rougeLsum'], use_stemmer=True)
    scores = {"rouge1": [], "rouge2": [], "rougeL": [], "rougeLsum": []}

    with torch.no_grad():
        for inputs, targets, lengths in test_loader:

            reference = ' '.join([
                dataset.idx2token_targets[idx]
                for idx in targets.cpu()[0].numpy()[1:-1]
            ])

            outputs = model.predict(inputs, lengths.cpu())

            hypothesis = ' '.join([
                dataset.idx2token_targets[idx]
                for idx in outputs[:-1]
            ])

            rouge_scores = scorer.score(reference, hypothesis)

            for key in scores.keys():
                scores[key].append(rouge_scores[key].fmeasure)

    average_scores = {key: sum(values) / len(values) for key, values in scores.items()}
    print("ROUGE Scores:")
    for metric, score in average_scores.items():
        print(f"{metric}: {score:.4f}")

calculate_rouge_score(model, test_loader, dataset)

def calculate_ter_score(model, test_loader, dataset):
    model.eval()
    ter_metric = TER()
    ter_scores = []

    with torch.no_grad():
        for inputs, targets, lengths in test_loader:
            reference = ' '.join([
                dataset.idx2token_targets[idx]
                for idx in targets.cpu()[0].numpy()[1:-1]
            ])

            outputs = model.predict(inputs, lengths.cpu())

            hypothesis = ' '.join([
                dataset.idx2token_targets[idx]
                for idx in outputs[:-1]
            ])

            score = ter_metric.sentence_score(hypothesis, [reference])
            ter_scores.append(score.score)

    avg_ter_score = sum(ter_scores) / len(ter_scores)

    print(f"Average TER Score: {avg_ter_score:.4f}")

calculate_ter_score(model, test_loader, dataset)

nltk.download('wordnet')
nltk.download('omw-1.4')

def calculate_ter_score(model, test_loader, dataset):
    model.eval()
    ter_metric = TER()
    ter_scores = []

    with torch.no_grad():
        for inputs, targets, lengths in test_loader:
            reference = ' '.join([
                dataset.idx2token_targets[idx]
                for idx in targets.cpu()[0].numpy()[1:-1]
            ])

            outputs = model.predict(inputs, lengths.cpu())
            hypothesis = ' '.join([
                dataset.idx2token_targets[idx]
                for idx in outputs[:-1]
            ])

            score = ter_metric.sentence_score(hypothesis, [reference])
            ter_scores.append(score.score)
    avg_ter_score = sum(ter_scores) / len(ter_scores)
    print(f"Average TER Score: {avg_ter_score:.4f}")
calculate_ter_score(model, test_loader, dataset)

def calculate_meteor_score(model, test_loader, dataset):
    model.eval()
    meteor_scores = []

    with torch.no_grad():
        for inputs, targets, lengths in test_loader:
            reference = ' '.join([
                dataset.idx2token_targets[idx]
                for idx in targets.cpu()[0].numpy()[1:-1]
            ])

            outputs = model.predict(inputs, lengths.cpu())
            hypothesis = ' '.join([
                dataset.idx2token_targets[idx]
                for idx in outputs[:-1]
            ])

            reference_tokens = reference.split()
            hypothesis_tokens = hypothesis.split()

            meteor = meteor_score([reference_tokens], hypothesis_tokens)
            meteor_scores.append(meteor)
    avg_meteor_score = sum(meteor_scores) / len(meteor_scores)

    print(f"Average METEOR Score: {avg_meteor_score:.4f}")
calculate_meteor_score(model, test_loader, dataset)

def calculate_chrf_score(model, test_loader, trg_vocab, max_seq_len):
    model.eval()
    chrf_scores = []

    with torch.no_grad():
        for inputs, targets, lengths in test_loader:
            reference = ' '.join([
                trg_vocab[idx] for idx in targets[0].cpu().numpy()
                if trg_vocab[idx] not in ['<PAD>', '<SOS>', '<EOS>']
            ])
            if len(reference.strip()) == 0:
                continue
            output = model.predict(inputs, lengths.cpu())

            hypothesis = ' '.join([
                trg_vocab[idx] for idx in output
                if trg_vocab[idx] not in ['<PAD>', '<SOS>', '<EOS>']
            ])
            if len(hypothesis.strip()) == 0:
                continue
            chrf = sacrebleu.CHRF()
            score = chrf.sentence_score(hypothesis, [reference])
            chrf_scores.append(score.score)
    avg_chrf_score = sum(chrf_scores) / len(chrf_scores) if len(chrf_scores) > 0 else 0
    print(f"Average CHRF Score: {avg_chrf_score:.4f}")

calculate_chrf_score(
    model,
    test_loader,
    dataset.idx2token_targets,
    80
)
