# Supplementary material for: Morphological and structural complexity analysis of low-resource English-Turkish language pair using neural machine translation models
Source: PeerJ Comput Sci. 2025 Aug 11;11:e3072. doi: 10.7717/peerj-cs.3072 (PMC12453858; doi:10.7717/peerj-cs.3072)
Supplement: Supplemental Information 1 [file peerj-cs-11-3072-s001.zip › Codes/sublayer.py]

import torch
import torch.nn as nn
import torch.nn.functional as F
import math


class Norm(nn.Module):
    def __init__(self, d_model, eps = 1e-6):
        super().__init__()

        self.size = d_model        
        self.alpha = nn.Parameter(torch.ones(self.size))
        self.bias = nn.Parameter(torch.zeros(self.size))
        self.eps = eps

    def forward(self, x):
        norm = self.alpha * (x - x.mean(dim=-1, keepdim=True)) 
        norma = norm / (x.std(dim=-1, keepdim=True) + self.eps) + self.bias
        return norm


def attention(q, k, v, d_k, mask=None, dropout=None):
    scores = torch.matmul(q, k.transpose(-2, -1)) /  math.sqrt(d_k)
    
    if mask is not None:
        mask = mask.unsqueeze(1)
        scores = scores.masked_fill(mask == 0, -1e9)
    
    scores = F.softmax(scores, dim=-1)
    
    if dropout is not None:
        scores = dropout(scores)
        
    output = torch.matmul(scores, v)
    return output


class MultiHeadAttention(nn.Module):
    def __init__(self, heads, d_model, dropout = 0.1):
        super().__init__()

        self.d_model = d_model
        self.d_k = d_model // heads 
        self.h = heads

        self.q_linear = nn.Linear(d_model, d_model)
        self.v_linear = nn.Linear(d_model, d_model)
        self.k_linear = nn.Linear(d_model, d_model)

        self.dropout = nn.Dropout(dropout)
        self.out = nn.Linear(d_model, d_model)

    def forward(self, q, k, v, mask=None):
        bs = q.size(0)

        k = self.k_linear(k).view(bs, -1, self.h, self.d_k)
        q = self.q_linear(q).view(bs, -1, self.h, self.d_k)
        v = self.v_linear(v).view(bs, -1, self.h, self.d_k)

        k = k.transpose(1,2)
        q = q.transpose(1,2)
        v = v.transpose(1,2)

        scores = attention(q, k, v, self.d_k, mask, self.dropout)

        concat = scores.transpose(1,2).contiguous().view(bs, -1, self.d_model)
        output = self.out(concat)
        return output


class FeedForward(nn.Module):
    def __init__(self, d_model, d_ff=2048, dropout = 0.1):
        super().__init__() 
    
        self.linear_1 = nn.Linear(d_model, d_ff)
        self.dropout = nn.Dropout(dropout)
        self.linear_2 = nn.Linear(d_ff, d_model)
    
    def forward(self, x):
        x = self.dropout(F.relu(self.linear_1(x)))
        x = self.linear_2(x)
        return x
