# Supplementary material for: Morphological and structural complexity analysis of low-resource English-Turkish language pair using neural machine translation models
Source: PeerJ Comput Sci. 2025 Aug 11;11:e3072. doi: 10.7717/peerj-cs.3072 (PMC12453858; doi:10.7717/peerj-cs.3072)
Supplement: Supplemental Information 1 [file peerj-cs-11-3072-s001.zip › Codes/transformer_translation.py]

# -*- coding: utf-8 -*-
"""(N=3 H=8)_transformer_translation.ipynb

Automatically generated by Colab.

Original file is located at
    https://colab.research.google.com/drive/18rVi6qvAIYobqsc4uElGcuEJ0775Bfoz
"""

!pip install pandas==0.24.0 -q

import nltk
nltk.download('wordnet')
nltk.download('omw-1.4')
nltk.download('punkt_tab')

import numpy as np
import copy
import time
from pathlib import Path

#from google_drive_downloader import GoogleDriveDownloader as gdd
from tqdm import tqdm_notebook, tqdm

# PyTorch
import torch
import torch.nn as nn
import torch.nn.functional as F
from torch import optim
from torch.utils.data import Dataset, DataLoader, Subset
from torch.utils.data.dataset import random_split

# Check out the model architecture in transformer folder
from transformer.model import Transformer
from transformer.batch import *

tqdm.pandas()

# Show better CUDA error messages
!export CUDA_LAUNCH_BLOCKING=1

from collections import Counter

import numpy as np
import pandas as pd
import torch
import torch.nn as nn
import torch.nn.functional as F
from nltk.tokenize import wordpunct_tokenize
from torch import optim
from torch.autograd import Variable
from torch.nn.utils.rnn import pad_sequence
from torch.utils.data import Dataset, DataLoader, Subset

device = torch.device('cuda' if torch.cuda.is_available() else 'cpu')
device

DATA_PATH = '/content/sample_data/TR2EN.txt'
df = pd.read_csv(DATA_PATH, sep='\t', names=['English', 'Turkish'])
print(df)

def tokenize(text):
    """Turn text into discrete tokens.

    Remove tokens that are not words.
    """
    text = text.lower()
    tokens = wordpunct_tokenize(text)

    # Only keep words
    tokens = [token for token in tokens
              if all(char.isalpha() for char in token)]

    return tokens


class EnglishTurkishTranslations(Dataset):
    def __init__(self, path, max_vocab, max_seq_len):
        self.max_vocab = max_vocab

        # Extra tokens to add
        self.padding_token = '<PAD>'
        self.start_of_sequence_token = '<SOS>'
        self.end_of_sequence_token = '<EOS>'
        self.unknown_word_token = '<UNK>'
        self.max_seq_len = max_seq_len

        # Helper function
        self.flatten = lambda x: [sublst for lst in x for sublst in lst]

        # Load the data into a DataFrame
        df = pd.read_csv(path, names=['english', 'turkish'], sep='\t')

        # filter out too long sequences
        df = self.filter_seq_len(df, max_len=self.max_seq_len)

        # Tokenize inputs (English) and targets (French)
        self.tokenize_df(df)

        # To reduce computational complexity, replace rare words with <UNK>
        self.replace_rare_tokens(df)

        # Prepare variables with mappings of tokens to indices
        self.create_token2idx(df)

        # Remove sequences with mostly <UNK>
        df = self.remove_mostly_unk(df)

        # Every sequence (input and target) should start with <SOS>
        # and end with <EOS>
        self.add_start_and_end_to_tokens(df)

        # Convert tokens to indices
        self.tokens_to_indices(df)

    def __getitem__(self, idx):
        """Return example at index idx."""
        return self.indices_pairs[idx][0], self.indices_pairs[idx][1]

    def tokenize_df(self, df):
        """Turn inputs and targets into tokens."""
        df['tokens_inputs'] = df.turkish.apply(tokenize)
        df['tokens_targets'] = df.english.apply(tokenize)

    def replace_rare_tokens(self, df):
        """Replace rare tokens with <UNK>."""
        common_tokens_inputs = self.get_most_common_tokens(
            df.tokens_inputs.tolist(),
        )
        common_tokens_targets = self.get_most_common_tokens(
            df.tokens_targets.tolist(),
        )

        df.loc[:, 'tokens_inputs'] = df.tokens_inputs.apply(
            lambda tokens: [token if token in common_tokens_inputs
                            else self.unknown_word_token for token in tokens]
        )
        df.loc[:, 'tokens_targets'] = df.tokens_targets.apply(
            lambda tokens: [token if token in common_tokens_targets
                            else self.unknown_word_token for token in tokens]
        )

    def get_most_common_tokens(self, tokens_series):
        """Return the max_vocab most common tokens."""
        all_tokens = self.flatten(tokens_series)
        # Substract 4 for <PAD>, <SOS>, <EOS>, and <UNK>
        common_tokens = set(list(zip(*Counter(all_tokens).most_common(
            self.max_vocab - 4)))[0])
        return common_tokens

    def remove_mostly_unk(self, df, threshold=0.99):
        """Remove sequences with mostly <UNK>."""
        calculate_ratio = (
            lambda tokens: sum(1 for token in tokens if token != '<UNK>')
            / len(tokens) > threshold
        )
        df = df[df.tokens_inputs.apply(calculate_ratio)]
        df = df[df.tokens_targets.apply(calculate_ratio)]
        return df

    def filter_seq_len(self, df, max_len=100):
        mask = (df['english'].str.count(' ') < max_len) & (df['turkish'].str.count(' ') < max_len)
        return df.loc[mask]

    def create_token2idx(self, df):
        """Create variables with mappings from tokens to indices."""
        unique_tokens_inputs = set(self.flatten(df.tokens_inputs))
        unique_tokens_targets = set(self.flatten(df.tokens_targets))

        for token in reversed([
            self.padding_token,
            self.start_of_sequence_token,
            self.end_of_sequence_token,
            self.unknown_word_token,
        ]):
            if token in unique_tokens_inputs:
                unique_tokens_inputs.remove(token)
            if token in unique_tokens_targets:
                unique_tokens_targets.remove(token)

        unique_tokens_inputs = sorted(list(unique_tokens_inputs))
        unique_tokens_targets = sorted(list(unique_tokens_targets))

        # Add <PAD>, <SOS>, <EOS>, and <UNK> tokens
        for token in reversed([
            self.padding_token,
            self.start_of_sequence_token,
            self.end_of_sequence_token,
            self.unknown_word_token,
        ]):

            unique_tokens_inputs = [token] + unique_tokens_inputs
            unique_tokens_targets = [token] + unique_tokens_targets

        self.token2idx_inputs = {token: idx for idx, token
                                 in enumerate(unique_tokens_inputs)}
        self.idx2token_inputs = {idx: token for token, idx
                                 in self.token2idx_inputs.items()}

        self.token2idx_targets = {token: idx for idx, token
                                  in enumerate(unique_tokens_targets)}
        self.idx2token_targets = {idx: token for token, idx
                                  in self.token2idx_targets.items()}

    def add_start_and_end_to_tokens(self, df):
        """Add <SOS> and <EOS> tokens to the end of every input and output."""
        df['tokens_inputs'] = df['tokens_inputs'].apply(
        lambda tokens: [self.start_of_sequence_token] + tokens + [self.end_of_sequence_token]
        )
        df['tokens_targets'] = df['tokens_targets'].apply(
        lambda tokens: [self.start_of_sequence_token] + tokens + [self.end_of_sequence_token]
        )

    def tokens_to_indices(self, df):
        """Convert tokens to indices."""
        df['indices_inputs'] = df.tokens_inputs.apply(
            lambda tokens: [self.token2idx_inputs[token] for token in tokens])
        df['indices_targets'] = df.tokens_targets.apply(
            lambda tokens: [self.token2idx_targets[token] for token in tokens])

        self.indices_pairs = list(zip(df.indices_inputs, df.indices_targets))

    def __len__(self):
        return len(self.indices_pairs)


def collate(batch, src_pad, trg_pad, device):
    inputs = [torch.LongTensor(item[0]) for item in batch]
    targets = [torch.LongTensor(item[1]) for item in batch]

    # Pad sequencse so that they are all the same length (within one minibatch)
    padded_inputs = pad_sequence(inputs, padding_value=src_pad, batch_first=True)
    padded_targets = pad_sequence(targets, padding_value=trg_pad, batch_first=True)

    # Sort by length for CUDA optimizations
    lengths = torch.LongTensor([len(x) for x in inputs])
    lengths, permutation = lengths.sort(dim=0, descending=True)

    return padded_inputs[permutation].to(device), padded_targets[permutation].to(device), lengths.to(device)


def no_peak_mask(size):
    mask = np.triu(np.ones((1, size, size)), k=1).astype('uint8')
    mask =  Variable(torch.from_numpy(mask) == 0)
    return mask


def create_masks(src, trg, src_pad_idx, trg_pad_idx):
    src_mask = (src != src_pad_idx).unsqueeze(-2)
    if trg is not None:
        trg_mask = (trg != trg_pad_idx).unsqueeze(-2)
        size = trg.size(1) # get seq_len for matrix
        np_mask = no_peak_mask(size).to(trg_mask.device)
        trg_mask = trg_mask & np_mask
    else:
        trg_mask = None
    return src_mask, trg_mask

dataset = EnglishTurkishTranslations(DATA_PATH, max_vocab=30000, max_seq_len=100)
len(dataset)

# Get the indicies of special tokens
SRC_VOCAB = dataset.token2idx_inputs
TRG_VOCAB = dataset.token2idx_targets
src_pad = torch.tensor(SRC_VOCAB[dataset.padding_token]).to(device)
src_sos = torch.tensor(SRC_VOCAB[dataset.start_of_sequence_token]).to(device)
src_eos = torch.tensor(SRC_VOCAB[dataset.end_of_sequence_token]).to(device)
trg_pad = torch.tensor(TRG_VOCAB[dataset.padding_token]).to(device)
trg_sos = torch.tensor(TRG_VOCAB[dataset.start_of_sequence_token]).to(device)
trg_eos = torch.tensor(TRG_VOCAB[dataset.end_of_sequence_token]).to(device)

train_size = int(0.9000 * len(dataset))
test_size = len(dataset) - train_size
train_dataset, test_dataset = torch.utils.data.random_split(dataset, [train_size, test_size])

batch_size = 256
train_loader = DataLoader(
    train_dataset,
    batch_size=batch_size,
    collate_fn=lambda batch: collate(batch, src_pad, trg_pad, device),
)

test_loader = DataLoader(
    test_dataset,
    batch_size=1,
    collate_fn=lambda batch: collate(batch, src_pad, trg_pad, device),
)

src_vocab_size = len(dataset.token2idx_inputs)
trg_vocab_size = len(dataset.token2idx_targets)
heads = 8
N = 3
d_model = 32 * heads
dropout = 0.4

model = Transformer(src_vocab_size, trg_vocab_size, d_model, N, heads, dropout).to(device)

param_sizes = [list(p.size()) for p in model.parameters() if p.requires_grad]
total_params = np.sum([np.prod(size) for size in param_sizes])
print('Number of sub-layers:', len(param_sizes))
print('Total number of trainable parameters:', total_params)

criterion = nn.CrossEntropyLoss(ignore_index=trg_pad)

def loss_function(pred, real):
    # Use mask to only consider non-zero inputs in the loss
    # .ge(x) --> binary valued matrix of value > x
    mask = real.ge(1).float().to(device)
    loss_ = criterion(pred, real) * mask
    return torch.mean(loss_)


optimizer = optim.Adam([p for p in model.parameters() if p.requires_grad], lr=0.00001)

from nltk.translate.bleu_score import sentence_bleu, SmoothingFunction

# Arrays to store loss values
train_losses = []
test_losses = []
bleu_scores = []

# Early stopping variables
best_test_loss = float('inf')
no_improve_count = 0

def train(train_loader, test_loader, model, epochs, optimizer, patience=5):
    model.train()
    start = time.time()


    for epoch in range(epochs):
        total_loss = total = 0
        progress_bar = tqdm_notebook(train_loader, desc='Training', leave=False)
        for inputs, targets, lengths in progress_bar:
            # Clean old gradients
            optimizer.zero_grad()

            # Create source & target sequence masks
            src_mask, trg_mask = create_masks(
                inputs,
                targets[:, :-1],
                src_pad,
                trg_pad,
            )
            src_mask.to(device)
            trg_mask.to(device)

            # Forwards pass, output: (batch_size, seq_len, target_vocab)
            output = model(inputs, targets[:, :-1], src_mask, trg_mask)
            # Offset target by 1 position
            # Pred: (N, C) | y: (N,)
            # Instead of softmax, user linear output as loss is easier to see
            pred = output.view(-1, output.size(-1))
            y = targets[:, 1:].contiguous().view(-1)

            # Compute loss
            loss = loss_function(pred, y)

            # Perform gradient descent, backwards pass
            loss.backward()

            # Take a step in the right direction
            optimizer.step()

            # Record metrics
            #print('current batch loss:', round(loss.item(), 3))
            total_loss += loss.item()
            total += targets.size(0)

        train_loss = total_loss / total
        train_losses.append(train_loss)

        model.eval()
        test_loss = test_total = 0
        epoch_bleu_scores = []
        with torch.no_grad():
            for inputs, targets, lengths in test_loader:
                # Create source & target sequence masks
                src_mask, trg_mask = create_masks(
                    inputs,
                    targets[:, :-1],
                    src_pad,
                    trg_pad,
                )
                src_mask.to(device)
                trg_mask.to(device)

                # Forward pass
                output = model(inputs, targets[:, :-1], src_mask, trg_mask)
                pred = output.argmax(-1)

                # BLEU Score Calculation
                for t, p in zip(targets[:, 1:], pred):
                    reference = [t.tolist()]
                    candidate = p.tolist()
                    bleu = sentence_bleu(
                        reference,
                        candidate,
                        smoothing_function=SmoothingFunction().method1
                    )
                    epoch_bleu_scores.append(bleu)

                # Reshape predictions and targets
                pred = output.view(-1, output.size(-1))
                y = targets[:, 1:].contiguous().view(-1)

                # Compute loss
                loss = loss_function(pred, y)

                # Record metrics
                test_loss += loss.item()
                test_total += targets.size(0)

        test_loss /= test_total
        test_losses.append(test_loss)

        # Average BLEU score for this epoch
        average_bleu = sum(epoch_bleu_scores) / len(epoch_bleu_scores)
        bleu_scores.append(average_bleu*100)


        tqdm.write(f'Epoch #{epoch + 1:3d}\tTrain Loss: {train_loss:}\tTest Loss: {test_loss:}\nBLEU Score: {average_bleu * 100:.2f}')
    #return train_losses, test_losses, bleu_scores

epochs = 140
train(train_loader, test_loader, model, epochs, optimizer)

from nltk.tokenize import word_tokenize  # NLTK'nin tokenize aracı
from rouge_score import rouge_scorer
from sacrebleu.metrics import BLEU, CHRF, TER
from nltk.translate.meteor_score import meteor_score

def evaluate(model, test_loader, dataset, trg_pad):
    model.eval()
    bleu_scores = []
    meteor_scores = []
    rouge_scores = {'rouge1': [], 'rouge2': [], 'rougeL': [], 'rougeLsum': []}
    ter_scores = []
    chrf_scores = []

    # Initialize scorers
    rouge = rouge_scorer.RougeScorer(['rouge1', 'rouge2', 'rougeL', 'rougeLsum'], use_stemmer=True)
    chrf_scorer = CHRF()
    ter_scorer = TER()

    with torch.no_grad():
        for inputs, targets, lengths in tqdm(test_loader, desc="Evaluating"):
            src_mask, trg_mask = create_masks(inputs, targets[:, :-1], src_pad, trg_pad)
            src_mask.to(device)
            trg_mask.to(device)

            output = model(inputs, targets[:, :-1], src_mask, trg_mask)
            pred = output.argmax(-1)

            # Convert predictions and targets to strings
            for t, p in zip(targets[:, 1:], pred):
                reference = [' '.join([dataset.idx2token_targets[idx] for idx in t.tolist() if idx != trg_pad.item()])]
                candidate = ' '.join([dataset.idx2token_targets[idx] for idx in p.tolist() if idx != trg_pad.item()])

                # Tokenize the reference and candidate
                tokenized_reference = [word_tokenize(reference[0])]
                tokenized_candidate = word_tokenize(candidate)

                # BLEU Score
                bleu = sentence_bleu(tokenized_reference, tokenized_candidate, smoothing_function=SmoothingFunction().method1)
                bleu_scores.append(bleu)

                # METEOR Score
                meteor = meteor_score(tokenized_reference, tokenized_candidate)
                meteor_scores.append(meteor)

                # ROUGE Scores
                rouge_result = rouge.score(reference[0], candidate)
                for key in rouge_result:
                    rouge_scores[key].append(rouge_result[key].fmeasure)

                # TER Score
                ter = ter_scorer.sentence_score(candidate, [reference[0]])
                ter_scores.append(ter.score)

                # ChrF Score
                chrf = chrf_scorer.sentence_score(candidate, [reference[0]])
                chrf_scores.append(chrf.score)

    # Compute average metrics
    average_bleu = sum(bleu_scores) / len(bleu_scores)
    average_meteor = sum(meteor_scores) / len(meteor_scores)
    average_rouge = {key: sum(values) / len(values) for key, values in rouge_scores.items()}
    average_ter = sum(ter_scores) / len(ter_scores)
    average_chrf = sum(chrf_scores) / len(chrf_scores)

    print(f"BLEU: {average_bleu *100:.4f}")
    print(f"METEOR: {average_meteor*100:.4f}")
    print(f"ROUGE-1: {average_rouge['rouge1']*100:.4f}")
    print(f"ROUGE-2: {average_rouge['rouge2']*100:.4f}")
    print(f"ROUGE-L: {average_rouge['rougeL']*100:.4f}")
    print(f"ROUGE-LSum: {average_rouge['rougeLsum']:.4f}")
    print(f"TER: {average_ter:.4f}")
    print(f"ChrF: {average_chrf:.4f}")

    return {
        "BLEU": average_bleu,
        "METEOR": average_meteor,
        "ROUGE": average_rouge,
        "TER": average_ter,
        "ChrF": average_chrf
    }
results = evaluate(model, test_loader, dataset, trg_pad)

import matplotlib.pyplot as plt

plt.figure(figsize=(10, 6))
plt.plot(bleu_scores, label='average_bleu', marker='o', color='m')
plt.title('BLEU Score')
plt.xlabel('Epochs')
plt.ylabel('Bleu')
plt.legend()
plt.grid(True)
plt.show()

import matplotlib.pyplot as plt

plt.figure(figsize=(10, 6))
plt.plot(train_losses, label='Train Loss')
plt.plot(test_losses, label='Test Loss')

plt.title('Train vs Test Loss')
plt.xlabel('Epochs')
plt.ylabel('Loss')
plt.legend()
plt.grid(True)
plt.show()

import torch
import pandas as pd
import numpy as np
from nltk.translate.bleu_score import corpus_bleu, SmoothingFunction
import sacrebleu
import random
from tqdm.notebook import tqdm
import time

device = torch.device('cuda' if torch.cuda.is_available() else 'cpu')

import torch
import numpy as np


def translate_sentence_transformer_greedy(
    model_to_translate,
    source_sentence_text,
    dataset_obj,
    device_to_use,
    max_target_len=100,
    src_padding_idx=None,
    trg_padding_idx=None
):

    model_to_translate.eval()

    src_tokens = [dataset_obj.start_of_sequence_token] + \
                 tokenize(source_sentence_text) + \
                 [dataset_obj.end_of_sequence_token]

    processed_src_tokens = []
    for token in src_tokens:
        if token in dataset_obj.token2idx_inputs:
            processed_src_tokens.append(token)
        elif token.lower() in dataset_obj.token2idx_inputs:
            processed_src_tokens.append(token.lower())
        else:
            processed_src_tokens.append(dataset_obj.unknown_word_token)

    src_indices = [dataset_obj.token2idx_inputs.get(t, dataset_obj.token2idx_inputs[dataset_obj.unknown_word_token])
                   for t in processed_src_tokens]

    src_tensor = torch.LongTensor(src_indices).unsqueeze(0).to(device_to_use) # (1, src_len)


    if src_padding_idx is None:
        src_padding_idx = dataset_obj.token2idx_inputs[dataset_obj.padding_token]

    src_mask, _ = create_masks(src_tensor, None, torch.tensor(src_padding_idx).to(device_to_use), None)
    src_mask = src_mask.to(device_to_use)


    trg_indices = [dataset_obj.token2idx_targets[dataset_obj.start_of_sequence_token]]

    for i in range(max_target_len):
        trg_tensor = torch.LongTensor(trg_indices).unsqueeze(0).to(device_to_use) # (1, current_trg_len)

        if trg_padding_idx is None:
            trg_padding_idx = dataset_obj.token2idx_targets[dataset_obj.padding_token]

        _, trg_mask = create_masks(src_tensor, trg_tensor,
                                   torch.tensor(src_padding_idx).to(device_to_use),
                                   torch.tensor(trg_padding_idx).to(device_to_use))
        trg_mask = trg_mask.to(device_to_use)

        with torch.no_grad():

            # output: (batch_size, trg_len, trg_vocab_size)
            output = model_to_translate(src_tensor, trg_tensor, src_mask, trg_mask)

        pred_token_idx = output.argmax(2)[:, -1].item()
        trg_indices.append(pred_token_idx)

        if pred_token_idx == dataset_obj.token2idx_targets[dataset_obj.end_of_sequence_token]:
            break


    final_indices = trg_indices[1:]
    if final_indices and final_indices[-1] == dataset_obj.token2idx_targets[dataset_obj.end_of_sequence_token]:
        final_indices = final_indices[:-1]

    translated_tokens = [dataset_obj.idx2token_targets.get(idx, dataset_obj.unknown_word_token)
                         for idx in final_indices]

    return " ".join(translated_tokens)

src_pad_idx_global = dataset.token2idx_inputs[dataset.padding_token]
trg_pad_idx_global = dataset.token2idx_targets[dataset.padding_token]


print("--- Örnek Cümle Çevirileri (Transformer Model - Greedy Decoding) ---")
sentences_to_translate = [
    "This is an example sentence.",
    "Do you feel better today?",
    "Machine translation is a complex task.",
    "The doctor advised him to do more exercise.",
    "Some people say Boston is a dangerous city.",
    "A mistake young people often make is to start learning too many languages at the same time, as they underestimate the difficulties and overestimate their own ability to learn them.",
    "If someone who doesn't know your background says that you sound like a native speaker, it means they probably noticed something about your speaking that made them realize you weren't a native speaker. In other words, you don't really sound like a native speaker."
]

reference_translations_tr = [
    "bu bir örnek cümledir.",
    "Bugün daha iyi hissediyor musun?",
    "Makine çevirisi karmaşık bir görevdir.",
    "Doktor ona daha fazla egzersiz yapmasını tavsiye etti.",
    "Bazı insanlar Boston'un tehlikeli bir şehir olduğunu söylüyorlar.",
    "Gençlerin sık yaptığı bir hata da; zorluklarını hafife alıp, kendi yeteneklerini de gözlerinde büyütürek aynı anda birçok dili birden öğrenmeye başlamaları.",
    "Senin geçmiş deneyimini bilmeyen biri senin bir yerli konuşmacı gibi konuştuğunu söylerse, bu senin bir yerli konuşmacı olmadığını onlara fark ettiren konuşman hakkında muhtemelen bir şey fark ettiği anlamına gelir.Yani, senin gerçekten yerli konuşmacı gibi konuşmadığını."
]

for i, eng_sentence in enumerate(sentences_to_translate):
    turkish_translation = translate_sentence_transformer_greedy(
        model,
        eng_sentence,
        dataset,
        device,
        max_target_len=100,
        src_padding_idx=src_pad_idx_global,
        trg_padding_idx=trg_pad_idx_global
    )
    print(f"🟦 Input (İngilizce Kaynak): {eng_sentence}")
    if reference_translations_tr and i < len(reference_translations_tr):
        print(f"🟩 Target (Türkçe Referans): {reference_translations_tr[i]}")
    print(f"🟥 Output (Türkçe Model Çıktısı): {turkish_translation}")
    print("-" * 20)

from tqdm.notebook import tqdm
import os

translate_function_to_use = translate_sentence_transformer_greedy
current_model_name = "transformer_N3H8"

hyp_file_path = f'test.hyp.{current_model_name}.tr'
ref_file_path = 'test.ref.tr'
src_file_path = 'test.src.en'

source_sentences_for_files = []
reference_sentences_for_files = []
model_hypotheses_for_files = []

print(f"{current_model_name.upper()} modeli için test seti üzerinde çeviriler oluşturuluyor...")

original_dataset_obj = test_dataset.dataset


if not os.path.exists(ref_file_path) or not os.path.exists(src_file_path):
    print("Referans ve kaynak dosyaları oluşturuluyor/kontrol ediliyor...")
    temp_source_list = []
    temp_reference_list = []
    for original_idx in tqdm(test_dataset.indices, desc="Kaynak/Referans Metinleri Hazırlanıyor"):
        input_ids, target_ids = original_dataset_obj.indices_pairs[original_idx]

        if hasattr(original_dataset_obj, 'idx2token_inputs'):
            src_tokens = [original_dataset_obj.idx2token_inputs.get(i_id, original_dataset_obj.unknown_word_token)
                          for i_id in input_ids[1:-1]]
            source_text = " ".join(src_tokens)
        elif hasattr(original_dataset_obj, 'tokenizer'):

            source_text = original_dataset_obj.tokenizer.decode(input_ids, skip_special_tokens=True)
        else:
            raise ValueError("Dataset objesinde kaynak metni almak için uygun metot bulunamadı.")
        temp_source_list.append(source_text.strip())

        if hasattr(original_dataset_obj, 'idx2token_targets'):
            ref_tokens = [original_dataset_obj.idx2token_targets.get(t_id, original_dataset_obj.unknown_word_token)
                          for t_id in target_ids[1:-1]]
            reference_text = " ".join(ref_tokens)
        elif hasattr(original_dataset_obj, 'tokenizer'):
            reference_text = original_dataset_obj.tokenizer.decode(target_ids, skip_special_tokens=True)
        else:
            raise ValueError("Dataset objesinde referans metni almak için uygun metot bulunamadı.")
        temp_reference_list.append(reference_text.strip())

    source_sentences_for_files = temp_source_list
    reference_sentences_for_files = temp_reference_list

    with open(src_file_path, 'w', encoding='utf-8') as f_src:
        for line in source_sentences_for_files:
            f_src.write(line + '\n')
    print(f"Test seti kaynakları '{src_file_path}' dosyasına yazıldı.")

    with open(ref_file_path, 'w', encoding='utf-8') as f_ref:
        for line in reference_sentences_for_files:
            f_ref.write(line + '\n')
    print(f"Test seti referansları '{ref_file_path}' dosyasına yazıldı.")
else:
    print(f"Mevcut referans ({ref_file_path}) ve kaynak ({src_file_path}) dosyaları okunuyor.")
    with open(src_file_path, 'r', encoding='utf-8') as f_src:
        source_sentences_for_files = [line.strip() for line in f_src]
    with open(ref_file_path, 'r', encoding='utf-8') as f_ref:
        reference_sentences_for_files = [line.strip() for line in f_ref]


for sentence_to_translate in tqdm(source_sentences_for_files, desc=f"{current_model_name.upper()} Model Hipotezleri Üretiliyor"):

    if current_model_name == "transformer_N3H8":

        src_pad_idx_for_transformer = dataset.token2idx_inputs[dataset.padding_token]
        trg_pad_idx_for_transformer = dataset.token2idx_targets[dataset.padding_token]
        translation = translate_function_to_use(
            model, sentence_to_translate, dataset, device,
            max_target_len=100,
            src_padding_idx=src_pad_idx_for_transformer,
            trg_padding_idx=trg_pad_idx_for_transformer
        )
    elif current_model_name == "seq2seq":
        translation = translate_function_to_use(
            model, sentence_to_translate, dataset, device,
            max_len=100
        )
    else:
        raise ValueError("Geçersiz current_model_name. 'transformer' veya 'seq2seq' olmalı.")

    model_hypotheses_for_files.append(translation)

with open(hyp_file_path, 'w', encoding='utf-8') as f_hyp:
    for line in model_hypotheses_for_files:
        f_hyp.write(line + '\n')
print(f"Test seti hipotezleri ({current_model_name}) '{hyp_file_path}' dosyasına yazıldı.")

print("\nTüm dosyalar oluşturuldu. Bir sonraki hücrede istatistiksel testleri yapabilirsiniz.")

from google.colab import files

files.download("/content/test.hyp.transformer_N3H8.tr")

ref_file = 'test.ref.tr'
hyp_file_transformer = 'test.hyp.transformer.tr'

with open(ref_file, 'r', encoding='utf-8') as f:
    references_list = [[line.strip() for line in f]]

with open(hyp_file_transformer, 'r', encoding='utf-8') as f:
    hypotheses_transformer = [line.strip() for line in f]

bleu_transformer = sacrebleu.corpus_bleu(hypotheses_transformer, references_list, force=True)
print(f"Transformer Model BLEU: {bleu_transformer.score:.2f}")

chrf_transformer = sacrebleu.corpus_chrf(hypotheses_transformer, references_list)
print(f"Transformer Model ChrF: {chrf_transformer.score:.2f}")

src_file = 'test.src.en'
with open(src_file, 'r', encoding='utf-8') as f:
    sources_list = [line.strip() for line in f]

!python -m sacrebleu test.ref.tr -i test.hyp.transformer.tr test.hyp.seq2seq.tr -m bleu --test paired-bootstrap -w 2

def translate(test_loader, src_vocab, trg_vocab, sos, pad, eos, max_seq_len, beam_size):
    model.eval()
    total_loss = total = 0
    with torch.no_grad():
        for inputs, targets, lengths in test_loader:
            print('>', ' '.join([
                src_vocab[int(idx)] for idx in inputs.cpu()[0].data[1:-1]
            ]))

            # Forwards pass
            outputs = model.predict(inputs, sos, pad, eos, max_seq_len, beam_size)
            print(' '.join([
                trg_vocab[int(idx)] for idx in outputs[0].data
            ]))

            print()

translate(
    test_loader,
    dataset.idx2token_inputs,
    dataset.idx2token_targets,
    trg_sos,
    trg_pad,
    trg_eos,
    100,
    8,
)
