# Supplementary material for: Morphological and structural complexity analysis of low-resource English-Turkish language pair using neural machine translation models
Source: PeerJ Comput Sci. 2025 Aug 11;11:e3072. doi: 10.7717/peerj-cs.3072 (PMC12453858; doi:10.7717/peerj-cs.3072)
Supplement: Supplemental Information 2 [file peerj-cs-11-3072-s002.zip › Dataset_TR2EN.txt]

Hi.	Merhaba.
Hi.	Selam.
Run!	Kaç!
Run!	Koş!
Run.	Kaç!
Run.	Koş!
Who?	Kim?
Fire!	Ateş!
Fire!	Yangın!
Help!	Yardım et!
Jump.	Defol.
Stop!	Dur!
Stop!	Bırak!
Wait.	Bekle.
Do it.	Onu yap.
Go on.	Devam et.
Hello!	Merhaba.
Hello!	Selam.
Hurry!	Acele et!
I ran.	Koştum.
I see.	Anlıyorum.
I see.	Görüyorum.
I won.	Kazandım.
Oh no!	Oh hayır!
Relax.	Rahatla.
Smile.	Gülümse.
Attack!	Saldır!
Attack!	Hücum!
Eat it.	Bunu ye.
Eat up.	Silip süpür.
Freeze!	Kımıldama!
Freeze!	Olduğun yerde kal!
Go now.	Şimdi git.
Got it!	Anladım!
Got it?	Anladın mı?
He ran.	O koştu.
Hop in.	Atla.
I fell.	Ben düştüm.
I know.	Biliyorum.
I left.	Ben ayrıldım.
I lost.	Kayboldum.
I paid.	Ödedim.
I quit.	Ben istifa ettim.
I swim.	Yüzerim.
I work.	Çalışıyorum.
I'm 19.	Ben 19 yaşındayım.
I'm OK.	Ben iyiyim.
I'm up.	Ben uyanığım.
No way!	Mümkün değil!
Try it.	Bunu dene.
We try.	Biz deneriz.
We try.	Biz çabalarız.
We won.	Biz kazandık.
Why me?	Neden ben?
Why me?	Niçin ben?
Why me?	Niye ben?
Ask Tom.	Tom'a sor.
Be calm.	Sakin olun.
Be cool.	Sakin ol.
Be cool.	Rahat ol.
Be fair.	Adil ol.
Be kind.	Nazik ol.
Be nice.	Kibar ol.
Be nice.	Nazik ol.
Beat it.	Defol.
Burn it.	Yak onu.
Bury it.	Onu göm.
Call me.	Ara beni.
Drop it!	Kapat şu konuyu artık!
Fold it.	Onu katla.
Get Tom.	Tom'u alın.
Get out!	Çık dışarı!
Get out!	Defol!
Get out!	Yürü git!
Get out.	Defol.
Go away!	Defol.
Go away!	Yürü git!
Go away.	Defol.
Go home.	Eve git.
Go slow.	Yavaş git.
Goodbye!	Hoşça kalın.
Goodbye!	Hoşça kal.
Goodbye!	Güle güle.
Hang on!	Dayan!
Hang on!	Ha gayret!
He came.	Geldi.
He runs.	O koşar.
Help me.	Bana yardım et.
Help us.	Bize yardım et.
Hi, Tom.	Merhaba, Tom.
Hit Tom.	Tom'a vur.
Hold it!	Olduğun yerde kal!
Hold on.	Bekle.
Hug Tom.	Tom'a sarıl.
I agree.	Kabul ediyorum.
I agree.	Aynı fikirdeyim.
I bowed.	Eğildim.
I cried.	Ağladım.
I dozed.	Uyudum.
I drive.	Araba kullanırım.
I drove.	Araba sürdüm.
I moved.	Taşındım.
I slept.	Ben uyudum.
I snore.	Horladım.
I stood.	Durdum.
I swore.	Ben yemin ettim.
I tried.	Denedim.
I waved.	El salladım.
I'll go.	Gideceğim.
I'm Tom.	Ben Tom'um.
I'm Tom.	Ben Tom.
I'm bad.	Ben kötüyüm.
I'm fat.	Ben şişmanım.
I'm fat.	Şişmanım.
I'm fit.	Ben formdayım.
I'm hit!	Vuruldum!
I'm hot.	Ben sıcaklıyorum.
I'm ill.	Hastayım.
I'm mad.	Ben çılgınım.
I'm new.	Ben yeniyim.
I'm old.	Ben yaşlıyım.
I'm sad.	Ben üzgünüm.
I'm shy.	Ben utangacım.
It's me!	Benim!
Keep it.	Onu sakla.
Kill it.	Öldür onu.
Kiss me.	Beni öp.
Lock it.	Onu kilitle.
Look up.	Yukarı bak.
Me, too.	Ben de.
Open up.	Açın.
Pull it.	Onu çek.
Push it.	Onu ittir.
Quit it!	Kes şunu!
See you!	Görüşürüz.
See you.	Görüşürüz.
Show me.	Bana göster.
Shut up!	Kapa çeneni!
Skip it.	Unut gitsin.
Skip it.	Boş ver.
So long.	Şimdilik hoşça kal.
Stop it.	Kes şunu!
Take it.	Al senin olsun.
Tell me.	Söyle bana.
Tom ate.	Tom yemek yedi.
Tom ran.	Tom koştu.
Wait up.	Bekleyin.
Wake up!	Kalk!
Wake up!	Uyan!
Wash up.	Yıkayın.
We care.	Biz önemseriz.
We know.	Biliyoruz.
We lost.	Biz kaybettik.
Welcome.	Hoş geldin!
Who ate?	Kim yemek yedi?
Who ran?	Kim koştu?
Who won?	Kim kazandı?
Why not?	Neden olmasın?
You run.	Sen koşarsın.
You won.	Sen kazandın.
You won.	Kazandın.
Am I fat?	Kilolu muyum?
Ask them.	Onlara sor.
Back off!	Geri çekil!
Back off!	Vazgeç!
Be a man.	Adam ol.
Be brave.	Cesur ol.
Be brief.	Kısa kesin.
Be quiet.	Sessiz ol.
Be still.	Sakin ol!
Beats me.	Beni aşar.
Beats me.	Aklım ermez.
Buzz off.	Defol.
Bye, Tom.	Hoşça kal, Tom.
Call Tom.	Tom'u ara.
Can I go?	Gidebilir miyim?
Cheer up!	Neşelen!
Cheer up.	Neşelen!
Cool off!	Sakin ol!
Don't go.	Gitme.
Drive on.	Sürmeye devam et.
Find Tom.	Tom'u bul.
Fix this.	Bunu düzelt.
Get away!	Defol.
Get down!	Yavaşla!
Get lost.	Defol.
Get real.	Gerçekçi ol.
Go ahead.	Devam et.
Go on in.	İçeri gir.
Grab Tom.	Tom'u alın.
Grab him.	Yakala onu.
Have fun.	Eğlenmenize bakın.
He spoke.	O konuştu.
He tried.	O denedi.
He tries.	O dener.
He's wet.	O ıslak.
Help Tom.	Tom'a yardım et.
Help him.	Ona yardım edin.
Hi, guys.	Merhaba, millet.
How cute!	Ne kadar sevimli!
How deep?	Ne kadar derin?
How nice!	Ne kadar güzel!
Humor me.	Beni idare et.
Hurry up.	Acele et!
I agreed.	Ben katıldım.
I am old.	Ben eskiyim.
I burped.	Ben geğirdim.
I can go.	Ben gidebilirim.
I danced.	Dans ettim.
I did OK.	Fena değildi.
I did it.	Onu ben yaptım.
I failed.	Başarısız oldum.
I forgot.	Unuttum.
I gasped.	Nefes nefese kaldım.
I gasped.	Nefesim kesildi.
I get by.	Geçimimi kıt kanaat sağlıyorum.
I get it.	Anlıyorum.
I goofed.	Gaf yaptım.
I got it.	Anladım.
I helped.	Yardım ettim.
I jumped.	Atladım.
I looked.	Baktım.
I nodded.	Kafamı salladım.
I paused.	Duraksadım.
I prayed.	Dua ettim.
I refuse.	Reddediyorum.
I resign.	İstifa ediyorum.
I saw it.	Onu gördüm.
I shaved.	Tıraş oldum.
I smiled.	Ben gülümsedim.
I stayed.	Kaldım.
I talked.	Konuştum.
I use it.	Ben onu kullanırım.
I waited.	Ben bekledim.
I was OK.	İyiydim.
I winked.	Göz kırptım.
I yawned.	Esnedim.
I yawned.	Ben esnedim.
I'll pay.	Ödeyeceğim.
I'll pay.	Hesabı ben ödeyeceğim.
I'll pay.	Ben öderim.
I'll try.	Deneyeceğim.
I'll win.	Ben kazanacağım.
I'm a DJ.	Ben bir DJ'im.
I'm back.	Geri döndüm.
I'm bald.	Ben kelim.
I'm busy.	Meşgulüm.
I'm busy.	Ben meşgulüm.
I'm calm.	Ben sakinim.
I'm cool.	Ben sakinim.
I'm deaf.	Ben sağırım.
I'm done.	Bitirdim.
I'm easy.	Ben kolayım.
I'm fair.	Ben adilim.
I'm fast.	Ben hızlıyım.
I'm free!	Ben özgürüm!
I'm free.	Ben boşum.
I'm full.	Tokum.
I'm full.	Ben tokum!
I'm glad.	Ben memnunum.
I'm good.	Ben iyiyim.
I'm here.	Buradayım.
I'm high.	Ben sarhoşum.
I'm home.	Evdeyim.
I'm hurt.	Ben yaralıyım.
I'm last.	Ben sonuncuyum.
I'm late.	Ben geciktim.
I'm lazy.	Ben tembelim.
I'm mean.	Ben cimriyim.
I'm neat.	Ben temizim.
I'm next.	Bir sonraki benim.
I'm numb.	Ben uyuşmuşum.
I'm okay.	İyiyim.
I'm poor.	Ben fakirim.
I'm rich.	Ben zenginim.
I'm rich.	Zenginim.
I'm safe.	Ben güvendeyim.
I'm sick.	Hastayım.
I'm slow.	Ben yavaşım.
I'm sure.	Eminim.
I'm tall.	Ben uzun boyluyum.
I'm thin.	Ben zayıfım.
I'm tidy.	Ben düzenliyim.
I'm ugly.	Çirkinim.
I'm ugly.	Ben çirkinim.
I'm warm.	Ben sıcakladım.
I'm weak.	Ben güçsüzüm.
I'm well.	Ben iyiyim.
I'm wise.	Ben akıllıyım.
I've won.	Kazandım.
It helps.	Bu yardımcı olur.
It hurts.	O acıtıyor.
It's Tom.	O Tom.
It's fun.	O eğlenceli.
It's his.	Bu onunki.
It's new.	O yenidir.
It's new.	O yeni.
It's odd.	Bu garip.
It's old.	Bu eski.
It's red.	Bu kırmızı.
It's sad.	Bu üzücü.
Keep out!	Yaklaşmayın!
Keep out!	Yaklaşma!
Keep out.	Dışarıda durun.
Kiss Tom.	Tom'u öp.
Leave me.	Bırak beni.
Leave us.	Bizi bırak.
Let's go!	Gidelim!
Let's go!	Hadi gidelim!
Look out!	Dikkat et!
Marry me.	Evlen benimle.
Marry me.	Benimle evlen.
May I go?	Gidebilir miyim?
Save Tom.	Tom'u kurtar.
She came.	Geldi.
She came.	O geldi.
She lied.	Yalan söyledi.
She runs.	Koşuyor.
Sit down!	Otur!
Sit here.	Buraya otur.
Speak up!	Yüksek sesle konuş!
Stand by.	Yanında ol.
Stand up!	Ayağa kalk!
Stay put.	Kımıldama.
Stop Tom.	Tom'u durdur.
Take Tom.	Tom'u al.
Tell Tom.	Tom'a söyle.
They won.	Onlar kazandı.
Tom came.	Tom geldi.
Tom died.	Tom öldü.
Tom fell.	Tom düştü.
Tom fled.	Tom kaçtı.
Tom knew.	Tom bildi.
Tom left.	Tom gitti.
Tom lied.	Tom yalan söyledi.
Tom lies.	Tom yalan söylüyor.
Tom lies.	Tom yalan söyler.
Tom lost.	Tom kayboldu.
Tom paid.	Tom ödedi.
Tom quit.	Tom gitti.
Tom swam.	Tom yüzdü.
Tom wept.	Tom ağladı.
Tom's up.	Tom uyanık.
Too late.	Çok geç.
Touch it.	Ona dokun.
Try hard.	Elinden geldiğince çabala.
Try some.	Bir dene.
Warn Tom.	Tom'u uyar.
Watch me.	Beni izle.
Watch us.	Bizi izle.
Watch us.	Bizi izleyin.
We agree.	Biz aynı fikirdeyiz.
We agree.	Katılıyoruz.
We agree.	Aynı fikirdeyiz.
We tried.	Biz denedik.
We'll go.	Biz gideceğiz.
We're OK.	Biz iyiyiz.
What for?	Ne için?
What fun!	Ne eğlenceli!
Who am I?	Ben kimim?
Who came?	Kim geldi?
Who died?	Kim öldü?
Who fell?	Kim düştü?
Who paid?	Kim ödedi?
Who quit?	Kim terk etti?
Who quit?	Kim ayrıldı?
Who swam?	Kim yüzdü?
Who's he?	O kim?
Who's he?	O kimdir?
Write me.	Bana yaz.
Write me.	Yaz bana.
You lost.	Kaybettin.
After you.	Önce siz buyurun.
Aim. Fire!	Nişan al. Ateş!
Am I late?	Geç kaldım mı?
Answer me.	Bana cevap ver.
Be seated.	Oturun.
Birds fly.	Kuşlar uçar.
Birds fly.	Kuşlar uçarlar.
Bless you.	Çok yaşa!
Call home!	Evi ara!
Calm down!	Sakin ol artık!
Calm down.	Sakin ol.
Can I eat?	Yiyebilir miyim?
Can we go?	Gidebilir miyiz?
Catch Tom.	Tom'u yakala.
Catch him.	Onu yakalayın.
Chill out.	Sakin ol.
Come back.	Geri dön!
Come here.	Buraya gel!
Come here.	Buraya gel.
Come home.	Eve gel.
Come over.	Buraya gel.
Come soon.	Yakında gel.
Cool down.	Sakin ol.
Did I win?	Ben kazandım mı?
Do it now.	Onu şimdi yap.
Dogs bark.	Köpekler havlar.
Don't ask.	Sorma.
Don't cry.	Ağlama.
Don't die.	Ölme.
Don't run.	Koşma.
Excuse me.	Affedersiniz.
Fantastic!	Muhteşem!
Feel this.	Bunu hisset.
Follow me.	Beni izle.
Follow us.	Bizi izle.
Forget it!	Boşver!
Forget it.	Unut gitsin.
Forget me.	Beni unut.
Get a job.	Bir iş bul.
Get ready.	Hazırlan.
Go for it.	Onun için git.
Go get it.	Onu almaya git.
Go inside.	İçeriye git.
Go inside.	İçeri gir.
Go to bed.	Uyu.
Go to bed.	Yat.
Go to bed.	Yatağa git.
Good luck.	İyi şanslar.
Grab that.	Onu tut.
Grab this.	Bunu tut.
Hands off.	Ona dokunma.
Have some.	Biraz al.
He is ill.	O, hasta.
He is old.	O yaşlıdır.
He shaved.	O tıraş oldu.
He smiled.	O gülümsedi.
He's a DJ.	O bir DJ'dir.
He's busy.	O meşgul.
He's good.	O iyi.
He's lazy.	O tembeldir.
He's sexy.	O, seksidir.
He's tall.	O uzun boylu.
Here I am.	Ben buradayım.
Here's $5.	İşte 5 dolar.
Hold fire.	Ateş etme.
Hold this.	Bunu tut.
How awful!	Ne iğrenç!
How awful!	Ne kötü!
How awful!	Ne korkunç!
How is it?	Bu nasıl?
How weird!	Ne kadar tuhaf!
How's Tom?	Tom nasıl?
Humor Tom.	Tom'u eğlendir.
I am busy.	Meşgulüm.
I am busy.	Ben meşgulüm.
I am full.	Ben tokum.
I am full.	Doydum.
I am here.	Ben buradayım.
I am lost.	Kayboldum.
I am okay.	Ben iyiyim.
I am sick.	Ben hastayım.
I am sick.	Hastayım.
I am sure.	Eminim.
I am tall.	Ben, uzun boyluyum.
I am tall.	Ben, uzunum.
I am weak.	Ben güçsüzüm.
I approve.	Ben onaylıyorum.
I ate out.	Ben dışarıda yedim.
I beg you.	Yalvarırım.
I bit Tom.	Ben Tom'u ısırdım.
I blinked.	Ben göz kırptım.
I can fly.	Uçabilirim.
I can run.	Koşabilirim.
I can run.	Çalıştırabilirim.
I can ski.	Ben kayak yapabilirim.
I can win.	Ben kazanabilirim.
I changed.	Ben değiştim.
I cheated.	Ben aldattım.
I cheered.	Ben neşelendirdim.
I clapped.	Ben alkışladım.
I coughed.	Ben öksürdüm.
I cringed.	Ürktüm.
I cringed.	Korkuyla sindim.
I cringed.	Korkuyla geri çekildim.
I cringed.	İçim kıyıldı.
I do that.	Ben bunu yaparım.
I escaped.	Ben kaçtım.
I fainted.	Ben bayıldım.
I fear so.	Korkarım ki öyle.
I felt it.	Onu hissettim.
I frowned.	Ben kaşlarımı çattım.
I gave up.	İstifa ettim.
I get you.	Seni anlıyorum.
I giggled.	Ben kıkır kıkır güldüm.
I give in.	Yenilgiyi kabulleniyorum.
I give up.	Vazgeçerim.
I gloated.	Ben zevkle seyrettim.
I got cut.	Ben kesildim.
I got fat.	Ben şişmanladım.
I got hit.	Ben vuruldum.
I got hot.	Sıcakladım.
I got mad.	Delirdim.
I grinned.	Ben sırıttım.
I groaned.	Ben inledim.
I had fun.	Eğlendim.
I hate TV.	TV'den nefret ediyorum.
I hate it.	Ondan nefret ediyorum.
I hit Tom.	Tom'a vurdum.
I hope so.	Öyle olduğunu umuyorum.
I hope so.	Öyle umuyorum.
I hurried.	Ben acele ettim.
I knew it.	Onu biliyordum.
I laughed.	Güldüm.
I like it.	Onu seviyorum.
I lost it.	Onu kaybettim.
I love it!	Onu seviyorum!
I made it.	Bunu ben yaptım.
I may win.	Kazanabilirim.
I mean it.	Onu demek istiyorum.
I met Tom.	Tom'la tanıştım.
I met him.	Onunla karşılaştım.
I met him.	Onunla tanıştım.
I miss it.	Onu özlüyorum.
I need it.	Buna ihtiyacım var.
I noticed.	Fark ettim.
I prepaid.	Önceden peşin ödedim.
I promise.	Söz veriyorum.
I relaxed.	Ben rahatladım.
I retired.	Ben emekli oldum.
I said no.	Hayır dedim.
I said so.	Öyle söyledim.
I saw Tom.	Tom'u gördüm.
I saw him.	Onu gördüm.
I saw one.	Ben birini gördüm.
I saw you.	Seni gördüm.
I see Tom.	Tom'u görürüm.
I shouted.	Ben bağırdım.
I slipped.	Ben kaydım.
I sneezed.	Ben hapşırdım.
I stopped.	Ben durdum.
I sweated.	Ben terledim.
I took it.	Onu aldım.
I tripped.	Ben tribe girdim.
I want it.	Onu istiyorum.
I was fat.	Ben şişmandım.
I was ill.	Hastaydım.
I was mad.	Deliydim.
I was new.	Ben yeniydim.
I was out.	Dışarıdaydım.
I was sad.	Üzgündüm.
I was shy.	Ben utangaçtım.
I was wet.	Islaktım.
I will go.	Gideceğim.
I woke up.	Uyandım.
I'd agree.	Ben katılıyorum.
I'd do it.	Ben onu yapardım.
I'd leave.	Terk edeceğim.
I'll call.	Arayacağım.
I'll call.	Çağıracağım.
I'll come.	Geleceğim.
I'll cook.	Yemek pişireceğim.
I'll fail.	Başarısız olacağım.
I'll help.	Ben yardım edeceğim.
I'll live.	Ben yaşayacağım.
I'll live.	Yaşayacağım.
I'll lose.	Kaybedeceğim.
I'll obey.	İtaat edeceğim.
I'll pack.	Toplanacağım.
I'll pass.	Geçeceğim.
I'll quit.	İstifa edeceğim.
I'll sing.	Şarkı söyleyeceğim.
I'll stay.	Kalacağım.
I'll stop.	Durduracağım.
I'll swim.	Yüzeceğim.
I'll talk.	Konuşacağım.
I'll wait.	Bekleyeceğim.
I'll walk.	Yürüyeceğim.
I'm a CPA.	Ben bir CPA'yim.
I'm a cop.	Ben bir polisim.
I'm a fan.	Ben bir hayranım.
I'm a man.	Ben bir erkeğim.
I'm a pro.	Ben bir profesyonelim.
I'm alive.	Hayattayım.
I'm alone.	Yalnızım.
I'm angry.	Öfkeliyim.
I'm armed.	Silahlıyım.
I'm awake.	Uyanığım.
I'm awake.	Ben uyumuyorum.
I'm awake.	Ben uykuda değilim.
I'm blind.	Ben körüm.
I'm bored.	Sıkıldım.
I'm bored.	Canım sıkılıyor.
I'm bossy.	Ben buyurganım.
I'm brave.	Ben cesurum.
I'm broke.	Beş parasızım.
I'm broke.	Meteliğe kurşun atıyorum.
I'm clean.	Ben temizim.
I'm crazy.	Ben çılgınım.
I'm crazy.	Ben deliyim.
I'm cured.	Tedavi edildim.
I'm dizzy.	Başım dönüyor.
I'm early.	Erkenciyim.
I'm first.	Ben birinciyim.
I'm fussy.	Ben kılı kırk yaranım.
I'm happy.	Ben mutluyum.
I'm loved.	Ben seviliyorum.
I'm loyal.	Ben sadığım.
I'm lucky.	Ben şanslıyım.
I'm lying.	Ben yalan söylüyorum.
I'm naive.	Ben safım.
I'm naked.	Çıplağım.
I'm needy.	Ben muhtacım.
I'm obese.	Ben şişmanım.
I'm picky.	Ben seçiciyim.
I'm quiet.	Ben sessizim.
I'm ready.	Ben hazırım.
I'm right.	Haklıyım.
I'm scary.	Korkuyorum.
I'm sharp.	Keskinim.
I'm short.	Ben kısayım.
I'm silly.	Ben aptalım.
I'm small.	Ben küçüğüm.
I'm smart.	Ben zekiyim.
I'm sober.	Ben ağır başlıyım.
I'm sorry.	Özür dilerim.
I'm stuck.	Sıkıştım.
I'm tense.	Gerginim.
I'm timid.	Ben çekingenim.
I'm tipsy.	Ben içkiliyim.
I'm tired.	Ben yorgunum.
I'm tired.	Yoruldum.
I'm tired.	Yorgunum.
I'm tough.	Ben sert kimseyim.
I'm upset.	Ben üzgünüm.
I'm wrong.	Hatalıyım.
I'm young.	Ben gencim.
I'm yours.	Ben seninim.
I've lost.	Kayboldum.
Is Tom OK?	Tom iyi mi?
Is Tom in?	Tom içerde mi?
Is he Tom?	O Tom mu?
Is it bad?	Bu kötü mü?
Is it big?	Bu büyük mü?
Is it far?	O uzak mı?
Is it hot?	Sıcak mı?
Is it new?	Bu yeni mi?
Is it you?	O sen misin?
It burned.	O yandı.
It failed.	Bu başarısız oldu.
It snowed.	Kar yağdı.
It stinks.	Bu kötü kokuyor.
It was OK.	Tamamdı.
It worked.	O çalıştı.
It worked.	İşe yaradı.
It's 3:30.	Saat 3:30.
It's 7:45.	Saat 7.45.
It's 8:30.	Saat 8.30.
It's 9:15.	Saat 9.15.
It's a TV.	O bir TV'dir.
It's cold.	Hava soğuk.
It's cool.	Hava serin.
It's dark.	Hava karanlık.
It's dead.	O öldü.
It's done!	O bitti!
It's done.	O bitti!
It's easy.	Bu kolay.
It's easy.	O kolaydır.
It's evil.	O kötü.
It's fair.	O adil.
It's fine.	Bu iyi.
It's food.	Bu, yiyecek.
It's free.	O ücretsizdir.
It's good.	İyidir.
It's hard.	Bu zor.
It's here.	O burada.
It's hers.	O onun.
It's huge.	O kocaman.
It's late.	Geç oldu.
It's lost.	Kayıp.
It's mine.	O benimki.
It's nice.	Hava güzeldir.
It's okay.	Sorun değil.
It's okay.	Canın sağolsun.
It's open.	O açık.
It's ours.	O bizim.
It's over.	Bu bitti.
It's sand.	O kum.
It's time.	Vakit geldi.
It's true!	Doğru!
It's true.	Evet.
It's true.	Bu doğru.
It's warm.	Hava sıcak.
It's work.	O iştir.
Jump down.	Aşağıya atla.
Just swim.	Sadece yüz.
Keep away.	Uzak dur.
Keep back.	Uzak dur.
Keep back.	Geri dur.
Keep calm.	Sakin ol.
Keep cool.	Sakin ol.
Keep down.	Engelleme.
Keep that.	Onu sakla.
Keep them.	Onları tut.
Keep this.	Bunu sakla.
Keep warm.	Sıcak tut.
Leave Tom.	Tom'u bırak.
Leave now.	Şimdi terk et.
Let it be.	Varsın öyle olsun.
Let it go.	Gitmesine izin verin.
Let me be.	Beni yalnız bırakın.
Let me go!	Gitmeme izin ver.
Let me go!	Bırak gideyim.
Let me go.	Bırak gideyim.
Let me in.	İçeri girmeme izin ver.
Let us in.	İçeri girmemize izin ver.
Let's ask.	Soralım.
Let's see.	Bir görelim.
Let's ski.	Kayak yapalım.
Let's try.	Deneyelim!
Let's try.	Bir deneyelim.
Let's try.	Hadi deneyelim.
Lie still.	Hareketsiz yat.
Listen up.	Beni dinle.
Look away.	Yüzünü yana çevir.
Look away.	Başka yere bak.
Look back!	Arkana bak!
Look back.	Arkana bak!
Look here.	Buraya bak.
Loosen it.	Vidayı gevşetin.
Loosen up.	Rahatla.
Loosen up.	Gevşe.
May I eat?	Yemek yiyebilir miyim?
Move over.	Kenara çekil!
Nice shot!	Güzel atış!
Of course!	Tabii ki!
Of course.	Elbette.
Oh please!	Oh lütfen!
Open fire!	Ateş serbest!
Pardon me?	Affedersiniz?
Please go.	Lütfen git.
Put it on.	Onu giy.
Read this.	Bunu oku.
Say "aah."	Aah deyin.
Say hello.	Merhaba de.
Search me.	Nereden bileyim?
Search me.	Nereden bileyim ben?
Search me.	Ben nereden bileyim?
See above.	Yukarıya bakın.
See below.	Aşağıya bakın.
Seize him!	Yakala onu!
Seriously?	Sahi mi?
She cried.	O ağladı.
She tried.	O çabaladı.
She walks.	O yürür.
Sign this.	Bunu imzala.
Sit by me.	Yanıma otur.
Sit still.	Kıpırdamadan otur.
Sit tight.	Kımıldama.
Sit tight.	Otur oturduğun yerde.
Slow down!	Yavaşla!
Start now.	Şimdi başla.
Stay away.	Uzak dur.
Stay back.	Geride durun.
Stay cool.	Sakin olun.
Stay cool.	Sakin kal.
Stay down!	Yerde kal!
Stay down!	Eğil!
Stay here.	Burada kal!
Stay thin.	Zayıf kal.
Step back.	Geri adım at.
Step back.	Bir an durup düşün.
Step back.	Bir adım geri at.
Stop here.	Burada dur.
Stop that!	Kes şunu!
Stop that.	Durdur şunu.
Stop them.	Onları durdur.
Take care!	Kendine iyi bak!
Take mine.	Benimkini al.
Take over.	Yönetimi devral.
Take this.	Al bunu.
That's OK.	O iyi.
That's it.	Hepsi bu kadar.
That's me.	Benim.
Then what?	Sonra ne olacak?
Then what?	Ya sonra?
They fell.	Onlar düştü.
They left.	Onlar gitti.
They lied.	Onlar yalan söyledi.
They lost.	Onlar kaybetti.
They swam.	Yüzdüler.
Tom bowed.	Tom başıyla selamladı.
Tom cared.	Tom umursadı.
Tom cares.	Tom umursar.
Tom cried.	Tom ağladı.
Tom dozed.	Tom uyukladı.
Tom drove.	Tom araba sürdü.
Tom is OK.	Tom iyi.
Tom is in.	Tom içeride.
Tom is up.	Tom ayakta.
Tom knits.	Tom örgü örer.
Tom knows.	Tom biliyor.
Tom knows.	Tom bilir.
Tom knows.	Tom tanıyor.
Tom knows.	Tom tanır.
Tom moved.	Tom taşındı.
Tom rocks.	Tom rock yapar.
Tom spoke.	Tom konuştu.
Tom stood.	Tom ayakta durdu.
Tom swims.	Tom yüzüyor.
Tom swims.	Tom yüzer.
Tom swore.	Tom küfretti.
Tom tried.	Tom çalıştı.
Tom tries.	Tom çalışır.
Tom voted.	Tom oy verdi.
Tom walks.	Tom yürür.
Tom waved.	Tom el salladı.
Tom works.	Tom çalışır.
Tom'll go.	Tom gidecek.
Tom's fat.	Tom şişman.
Tom's fat.	Tom şişmandır.
Tom's mad.	Tom çılgın.
Tom's sad.	Tom üzgün.
Tom's shy.	Tom utangaç.
Trust Tom.	Tom'a güven.
Try again.	Tekrar dene.
Try it on.	Onu dene.
Turn left.	Sola dön.
Unlock it.	Onun kilidini aç.
Wait here.	Burada bekle.
Watch Tom.	Tom'u izle.
Way to go!	Bravo!
Way to go!	Tebrikler!
We agreed.	Biz uzlaştık.
We can go.	Gidebiliriz.
We did it.	Başardık.
We did it.	Biz onu yaptık.
We failed.	Biz başarısız olduk.
We forgot.	Biz unuttuk.
We saw it.	Onu gördük.
We smiled.	Biz gülümsedik.
We talked.	Konuştuk.
We waited.	Bekledik.
We'll see.	Göreceğiz.
We'll try.	Deneyeceğiz.
We'll win.	Biz kazanacağız.
We're hot.	Biz sıcağız.
We're sad.	Biz üzgünüz.
We're shy.	Biz utangacız.
We've won!	Biz kazandık!
Well done!	Aferin!
Well done.	Aferin.
What else?	Başka ne?
What else?	Başka?
What's on?	Ne oluyor?
What's up?	Ne var?
What's up?	Naber?
Who cares?	Kimin umurunda?
Who drove?	Kim sürdü?
Who is he?	O kim?
Who is he?	O kimdir?
Who is it?	O kim?
Who is it?	Kim o?
Who knows?	Kim bilir?
Who spoke?	Kim konuştu?
Who stood?	Kim ayakta durdu?
Who'll go?	Kim gidecek?
Who's Tom?	Tom kim?
Who's ill?	Kim hasta?
Who's she?	O kim?
Who's she?	O kimdir?
Wonderful!	Harika!
Write Tom.	Tom'a yaz.
You drive.	Sen sür.
You start.	Sen başla.
You stink.	Pis kokuyorsun.
You stink.	İğrenç kokuyorsun.
You tried.	Sen çabaladın.
You're OK.	Sen iyisin.
Aim higher.	Daha yükseği hedefle.
All aboard!	Aşağıda yolcu kalmasın!
All aboard!	Haydi binin!
All aboard!	Herkes gemiye!
Am I clear?	Ben açık mıyım?
Am I dying?	Ölüyor muyum?
Am I early?	Erken mi geldim?
Am I fired?	Ben kovuldum mu?
Am I first?	Ben birinci miyim?
Am I hired?	İşe alındım mı?
Am I right?	Ben haklı mıyım?
Am I wrong?	Yanılıyor muyum?
Answer Tom.	Tom'a cevap ver.
Are you 18?	18 yaşında mısın?
Are you OK?	İyi misin?
Are you in?	Evde misin?
Are you up?	Uyanık mısın?
Ask anyone.	Birine sor.
Ask around.	Çevrene sor.
Be content.	Hayatından memnun ol.
Be on time.	Zamanında gelin.
Be patient.	Sabırlı ol.
Be serious.	Ciddi ol.
Be serious.	Ciddi olun.
Birds sing.	Kuşlar şarkı söyler.
Bring food.	Yiyecek getir.
Bring help.	Yardım getir.
Bring wine.	Şarap getir.
Can I come?	Gelebilir miyim?
Can I help?	Yardım edebilir miyim?
Can I sing?	Şarkı söyleyebilir miyim?
Can I stay?	Kalabilir miyim?
Carry this.	Bunu taşıyın.
Check that.	Onu kontrol et.
Check this.	Bunu kontrol et.
Choose one.	Birini seçin.
Come again.	Tekrar gel.
Come alone.	Yalnız gel.
Come along.	Bizimle gel.
Come early.	Erken gel.
Come on in.	İçeri gel.
Come quick!	Çabuk gelin.
Come to me.	Bana gel.
Come to us.	Bize gel.
Cut it out!	Kes artık!
Cut it out!	Uzatma artık!
Cut it out.	Kes şunu!
Deal me in.	Benimle ticaret yap.
Definitely!	Kesinlikle!
Destroy it.	Onu yok et.
Did Tom go?	Tom gitti mi?
Did we win?	Kazandık mı?
Do I stink?	Kötü kokuyor muyum?
Do come in!	İçeriye gel.
Do come in.	İçeriye gel.
Do men cry?	Erkekler ağlar mı?
Do you ski?	Kayar mısın?
Don't brag.	Böbürlenme.
Don't brag.	Böbürlenmeyin.
Don't come.	Gelme.
Don't jump!	Atlama!
Don't look.	Bakma.
Don't move.	Kımıldama.
Don't peek.	Dikizlemeyin.
Don't peek.	Gözetlemeyin.
Don't push.	İtme.
Don't quit.	Bırakma.
Don't rush.	Acele etme.
Don't sing.	Şarkı söyleme.
Don't slip.	Kayma.
Don't stop.	Durma.
Don't swim.	Yüzme.
Don't talk!	Konuşma!
Don't wait.	Bekleme.
Duty calls.	Görev bekler.
Duty calls.	Görev çağırır.
Eat slowly.	Yavaş ye.
Examine it.	Onu inceleyin.
Face facts!	Gerçeklerle yüzleş!
Fill it up.	Onu tam doldurun.
Fill me in.	Beni bilgilendir.
Find a job.	Bir iş bul.
Fire burns.	Ateş yanar.
Follow Tom.	Tom'u izle.
Follow Tom.	Tom'u takip et.
Follow him.	Onu izle.
Follow him.	Onu takip et.
Follow him.	Onu izleyin.
Forget Tom.	Tom'u unut.
Forget him.	Onu unut.
Forgive us.	Bizi bağışla.
Forgive us.	Affet bizi.
Get a life!	Düş yakamdan.
Get a life!	Huzur ver!
Get a life!	İşin gücün yok mu senin!
Get a life.	Beni rahatsız etme.
Get a life.	Defol git.
Get inside.	İçeri gir.
Get moving.	Harekete geç.
Get off me.	Beni yalnız bırak.
Get off me.	Bana dokunma.
Get off me.	Bırak beni.
Get to bed.	Yatmaya git.
Give it up.	Onu boş ver.
Go get Tom.	Tom'u almaya git.
Go on home.	Eve git.
Go see Tom.	Tom'u görmeye git.
Go to work.	İşe git.
Go warm up.	Isınmaya git.
Go wash up.	Bulaşıkları yıkamaya git.
God exists.	Allah vardır.
God exists.	Tanrı vardır.
He ate out.	O dışarıda yemek yedi.
He coughed.	O öksürdü.
He gave in.	O pes etti.
He gave up.	O vazgeçti.
He got a D.	O bir D aldı.
He hung up.	O, telefonu kapattı.
He is a DJ.	O bir DJ.
He is a DJ.	O bir DJ'dir.
He is busy.	O meşgul.
He is here!	O burada!
He is kind.	O naziktir.
He is late.	O geç kaldı.
He is lazy.	O tembeldir.
He is mean.	O kaba.
He is nice.	O sevimlidir.
He is poor.	O fakirdir.
He is sick.	O, hastadır.
He laughed.	O güldü.
He made it.	O onu yaptı.
He's broke.	O, beş parasızdır.
He's cruel.	O acımasız.
He's lying.	O, yalan söylüyor.
He's smart.	O akıllı.
He's smart.	O akıllıdır.
Head north.	Kuzeye doğru.
Head north.	Kuzeye yönel.
Heat it up.	Onu ısıt.
Hello, Tom.	Merhaba, Tom.
Hello, Tom.	Merhaba Tom.
Help me up.	Bana yardım et.
Here he is!	İşte o!
Here it is.	İşte burada.
Here we go.	Pekala, gidelim.
Here's Tom.	İşte, Tom.
Hey, relax.	Hey, rahatla.
Hold still.	Kıpırdama.
Hold tight.	Sıkı tut.
How absurd!	Ne kadar saçma!
How boring!	Ne sıkıcı!
How clever!	Ne zeki!
How lovely!	Ne kadar hoş!
How lovely!	Ne şirin!
How tragic!	Ne trajik!
How's work?	İş nasıl?
Hurry back.	Hemen dön.
Hurry back.	Çabuk dön.
I admit it.	Onu itiraf ediyorum.
I am a boy.	Ben bir erkek çocuğuyum.
I am a man.	Ben bir erkeğim.
I am great.	Ben harikayım.
I am human.	Ben insanım.
I am ready.	Ben hazırım.
I am right.	Ben haklıyım.
I am smart.	Ben zekiyim.
I am tired.	Yorgunum.
I am young.	Ben gencim.
I beat Tom.	Tom'u yendim.
I broke it.	Onu kırdım.
I built it.	Onu ben inşa ettim.
I can come.	Gelebilirim.
I can cook.	Yemek pişirebilirim.
I can help.	Yardım edebilirim.
I can jump.	Zıplayabilirim.
I can read.	Okuyabilirim.
I can sing.	Şarkı söyleyebilirim.
I can stay.	Kalabilirim.
I can swim.	Yüzebilirim.
I can wait.	Bekleyebilirim.
I can walk.	Yürüyebilirim.
I can't go.	Ben gidemiyorum.
I canceled.	Ben iptal ettim.
I chew gum.	Sakız çiğniyorum.
I chew gum.	Sakız çiğnerim.
I chuckled.	Ben kıkır kıkır güldüm.
I did that.	Onu ben yaptım.
I did this.	Bunu ben yaptım.
I did well.	İyi yaptım.
I disagree.	Ben katılmıyorum.
I do worry.	Endişe ediyorum.
I doubt it.	Şüpheliyim.
I eat here.	Burada yiyorum.
I eat meat.	Et yerim.
I envy Tom.	Tom'u kıskanıyorum.
I envy her.	Ona gıpta ediyorum.
I envy him.	Ona gıpta ediyorum.
I envy him.	Onu kıskanıyorum.
I envy you.	Seni kıskanıyorum.
I exercise.	Alıştırma yapıyorum.
I feel bad.	Kendimi kötü hissediyorum.
I feel fit.	Ben formda hissediyorum.
I feel sad.	Üzgün ​​hissediyorum.
I feel shy.	Utangaç hissediyorum.
I felt bad.	Kötü hissettim.
I felt ill.	Hasta hissettim.
I felt sad.	Üzgün hissettim.
I felt sad.	Ben üzgün hissettim.
I fixed it.	Onu tamir ettim.
I flinched.	Geri çekildim.
I got an A.	Bir A aldım.
I got away.	Ben kaçtım.
I got beat.	Ben yenildim.
I got busy.	Faaliyet gösterdim.
I got hurt.	Ben incindim.
I got lost.	Kayboldum.
I got shot.	Ben vuruldum.
I got sick.	Hastalandım.
I guess so.	Sanırım öyle.
I had help.	Yardım aldım.
I hate Tom.	Ben Tom'dan nefret ediyorum.
I hate rap.	Rap yapmaktan nefret ediyorum.
I hate you.	Senden nefret ediyorum.
I hated it.	Ondan nefret ettim.
I have one.	Bir tanem var.
I have won.	Kazandım.
I hear you.	Seni duyuyorum.
I heard it.	Onu duydum.
I help Tom.	Tom'a yardım ediyorum.
I help him.	Ona yardım ederim.
I hope not.	Umarım değildir.
I just ate.	Daha yeni yemek yedim.
I knew Tom.	Tom'u bilirim.
I know CPR.	Kalp masajını biliyorum.
I know Tom.	Tom'u tanıyorum.
I know her.	Onu tanıyorum.
I know him.	Onu tanıyorum.
I know now.	Artık biliyorum.
I know you.	Ben seni tanıyorum.
I like Tom.	Tom'u seviyorum.
I like art.	Sanatı seviyorum.
I like ham.	Ben jambon severim.
I like him.	Onu severim.
I like tea.	Çayı severim.
I like you.	Senden hoşlanıyorum.
I liked it.	Onu sevdim.
I liked it.	Bunu beğendim.
I listened.	Dinledim.
I love Tom.	Ben Tom'u severim.
I love her.	Onu seviyorum.
I love him.	Onu seviyorum.
I love tea.	Çayı seviyorum.
I love you.	Seni seviyorum.
I love you.	Seni seviyorum!
I loved it.	Ben onu sevdim.
I made tea.	Çay yaptım.
I made two.	İki tane yaptım.
I may come.	Ben gelebilirim.
I may quit.	Ben bırakabilirim.
I may sing.	Şarkı söyleyebilirim
I meant it.	Ben bunu kastettim.
I met them.	Onlarla buluştum.
I miss Tom.	Tom'u özledim.
I miss Tom.	Tom'u özlüyorum.
I miss him.	Onu özlüyorum.
I miss you.	Seni özledim.
I must run.	Koşmalıyım.
I need Tom.	Tom'a ihtiyacım var.
I need air.	Havaya ihtiyacım var.
I need ice.	Buza ihtiyacım var.
I need you.	Sana ihtiyacım var.
I paid Tom.	Tom'a ödeme yaptım.
I panicked.	Ben panikledim.
I promised.	Söz verdim.
I ran away.	Kaçtım.
I ran home.	Eve koştum.
I relented.	Ben merhamet ettim.
I resigned.	İstifa ettim.
I said yes.	Evet dedim.
I sat down.	Oturdum.
I saw that.	Onu gördüm.
I saw them.	Onları gördüm.
I screamed.	Ben çığlık attım.
I see that.	Onu görüyorum.
I see them.	Onları görüyorum.
I shivered.	Ben titredim.
I shot Tom.	Tom'u vurdum.
I shrugged.	Ben omuz silktim.
I spoke up.	Ben açıkça konuştum.
I squinted.	Ben şaşı oldum.
I stood by.	Ben seyirci kaldım.
I stood up.	Ben ayağa kalktım.
I survived.	Ben hayatta kaldım.
I think so.	Ben öyle düşünüyorum.
I think so.	Sanırım öyle.
I threw up.	Ben istifra ettim.
I threw up.	Ben kustum.
I told Tom.	Tom'a söyledim.
I tried it.	Onu denedim.
I use this.	Ben bunu kullanıyorum.
I want Tom.	Tom'u istiyorum.
I want one.	Bir tane istiyorum.
I want you.	Seni istiyorum.
I want you.	Sizi istiyorum.
I was away.	Uzaktaydım.
I was busy.	Meşguldüm.
I was cold.	Üşümüştüm.
I was fair.	Ben adildim.
I was fine.	Ben iyiydim.
I was full.	Ben doluydum.
I was good.	İyiydim.
I was here.	Ben buradaydım.
I was home.	Ben evdeydim.
I was late.	Geç kaldım.
I was lost.	Kayboldum.
I was next.	Ben bir sonrakiydim.
I was rude.	Kabaydım.
I was shot.	Vuruldum.
I was sick.	Ben hastaydım.
I was weak.	Cılızdım.
I whistled.	Ben ıslık çaldım.
I will try.	Deneyeceğim.
I won't go.	Gitmeyeceğim.
I work out.	Ben dışarıda çalışırım.
I wrote it.	Onu ben yazdım.
I'd accept.	Ben kabul ediyorum.
I'd buy it.	Onu alırdım.
I'll be OK.	İyi olacağım.
I'll check.	Kontrol edeceğim.
I'll do it.	Ben onu yapacağım.
I'll drive.	Araba süreceğim.
I'll go in.	İçeri gideceğim.
I'll hurry.	Acele edeceğim.
I'll leave.	Ben gideceğim.
I'll shoot.	Ateş edeceğim.
I'll stand.	Ben ayakta duracağım.
I'll start.	Başlayacağım.
I'll write.	Yazacağım.
I'm French.	Ben Fransız'ım.
I'm OK now.	Şimdi iyiyim.
I'm a cook.	Ben bir aşçıyım.
I'm a hero.	Ben bir kahramanım.
I'm a monk.	Ben bir keşişim.
I'm a poet.	Ben bir şairim.
I'm a poet.	Ben bir ozanım.
I'm a twin.	Ben bir ikizim.
I'm a wimp.	Ben bir pısırığım.
I'm amazed.	Şaşırdım.
I'm amused.	Ben neşeliyim.
I'm anemic.	Ben kansızım.
I'm baking!	Bu sıcaklığa dayanamıyorum!
I'm biased.	Ben önyargılıyım.
I'm bushed.	Ben çok yorgunum
I'm buying.	Satın alıyorum.
I'm chubby.	Ben tombulum.
I'm clever.	Ben zekiyim.
I'm clumsy.	Ben sakarım.
I'm clumsy.	Ben beceriksizim.
I'm coming.	Geliyorum.
I'm crafty.	Ben kurnazım.
I'm direct.	Ben direktim.
I'm famous.	Ben ünlüyüm.
I'm faster.	Ben daha hızlıyım.
I'm filthy.	Ben pisim.
I'm flabby.	Ben gevşeğim.
I'm for it.	Onun lehindeyim.
I'm frugal.	Tutumluyum.
I'm greedy.	Ben açgözlüyüm.
I'm groggy.	Ben halsizim.
I'm guilty.	Ben suçluyum.
I'm hiding.	Ben saklanıyorum.
I'm honest.	Ben dürüstüm.
I'm humble.	Ben mütevaziyim.
I'm hungry!	Ben açım.
I'm hungry!	Açım!
I'm hungry!	Karnım aç!
I'm hungry!	Karnım acıktı!
I'm hungry.	Ben açım.
I'm hungry.	Açım!
I'm immune.	Ben bağışığım.
I'm in bed.	Ben yataktayım.
I'm insane.	Ben deliyim.
I'm inside.	İçerideyim.
I'm joking.	Şaka yapıyorum.
I'm loaded.	Yüklüyüm.
I'm lonely.	Ben yalnızım.
I'm losing.	Ben kaybediyorum.
I'm mature.	Ben olgunum.
I'm moving.	Ben hareket ediyorum.
I'm normal.	Ben normalim.
I'm paying.	Ben ödeme yapıyorum.
I'm pooped.	Yorgunum.
I'm rested.	Ben dinlendim.
I'm ruined.	Ben harap oldum.
I'm scared.	Korktum.
I'm shaken.	Ben sarsıldım.
I'm skinny.	Ben sıskayım.
I'm sleepy!	Uykum var!
I'm sneaky.	Ben sinsiyim.
I'm so fat.	Çok şişmanım.
I'm so mad.	Çok çılgınım.
I'm strict.	Ben katıyım.
I'm strong.	Ben güçlüyüm.
I'm stupid.	Ben aptalım.
I'm stupid.	Ben ahmağım.
I'm thirty.	Otuz yaşındayım.
I'm trying.	Deniyorum.
I'm untidy.	Ben dağınığım.
I'm untidy.	Ben pasaklıyım.
I'm untidy.	Ben düzensizim.
I'm wasted.	Ben heba oldum.
I've eaten.	Ben yemek yedim.
I've tried.	Ben denedim.
Ignore Tom.	Tom'u görmezden gel.
Ignore him.	Onu görmezden gel.
Is Tom big?	Tom büyük mü?
Is Tom fat?	Tom şişman mı?
Is Tom fun?	Tom eğlenceli mi?
Is Tom hot?	Tom ateşli mi?
Is Tom ill?	Tom hasta mı?
Is Tom mad?	Tom deli mi?
Is Tom out?	Tom dışarda mı?
Is Tom shy?	Tom utangaç mı?
Is he busy?	O meşgul mü?
Is he dead?	O ölmüş mü?
Is he tall?	O uzun mu?
Is it blue?	Mavi mi?
Is it done?	Yapıldı mı?
Is it free?	O ücretsiz mi?
Is it good?	İyi mi?
Is it hard?	Zor mu?
Is it here?	O burada mı?
Is it love?	Bu aşk mı?
Is it nice?	Güzel mi?
Is it over?	Bitti mi?
Is it real?	Bu gerçek mi?
Is it safe?	O güvenli mi?
Is it time?	Zamanı mıdır?
Is it true?	O, doğru mudur?
Is that OK?	Tamam mı?
Is that it?	O, o mudur?
Is that so?	Öyle mi?
Is this OK?	Bu iyi mi?
Is this it?	Bu, o mu?
It happens.	Bu olur.
It is 7:30.	Saat 7.30.
It is 7:45.	Saat 7.45.
It is cold.	Hava soğuk.
It is gone.	O gitmiş.
It is mine.	O benimki.
It is warm.	Hava sıcak.
It matters.	O önemli.
It was Tom.	O, Tom'du.
It was bad.	Kötüydü.
It was big.	O büyüktü.
It was fun.	Eğlenceliydi.
It was hot.	Sıcaktı.
It was sad.	Üzücüydü.
It was wet.	O ıslaktı.
It went OK.	Bu iyi gitti.
It'll burn.	O yanacak.
It'll heal.	O iyileşecek.
It'll work.	Bu işe yarayacak.
It's Tom's.	Bu Tom'unki.
It's a bet.	Bu bir iddia.
It's a fad.	Bu geçici bir heves.
It's alive.	O yaşıyor.
It's awful.	O korkunç.
It's blank.	Bu boş.
It's bogus.	Bu sahte.
It's bulky.	Bu hantal.
It's cheap.	O ucuz.
It's clean.	O temiz.
It's clear.	Bu açık.
It's close.	Bu yakın.
It's early.	Vakit erken.
It's empty.	O boş.
It's funny.	Bu komik.
It's great.	Bu harika.
It's green.	Bu, yeşil.
It's magic.	Bu sihirdir.
It's my CD.	O benim CD'im.
It's night.	Gece oldu.
It's on me.	Ben ödeyeceğim.
It's on me.	Hesap bana ait.
It's phony.	Bu sahtedir.
It's quiet.	Bu sessiz.
It's ready.	Bu hazır.
It's right.	O doğru.
It's scary.	O korkutucu.
It's shiny.	O parlak.
It's stuck.	O sıkışmış.
It's sweet.	Bu tatlı.
It's water.	Bu sudur.
It's weird.	O tuhaf.
It's white.	O beyazdır.
It's windy.	Hava rüzgarlı.
It's wrong.	Bu yanlış.
It's yours.	Bu senin.
Jesus wept.	İsa ağladı.
Just do it.	Yap onu.
Just relax.	Rahatınıza bakın.
Keep going.	Yola devam edin.
Keep it up!	Devam et!
Keep it up!	Aynen böyle devam.
Keep it up.	Devam et.
Keep notes.	Not tutun.
Keep quiet!	Sessiz ol!
Keep quiet!	Sessiz olun!
Keep quiet.	Sakin ol.
Keep quiet.	Sessiz ol.
Keep still.	Kıpırdama!
Lean on me.	Bana güven.
Leave town.	Şehri terk et.
Let Tom go.	Tom'un gitmesine izin ver.
Let Tom in.	Tom'un içeri girmesine izin ver.
Let him go!	Bırak gitsin!
Let him go.	Gitmesine izin ver.
Let him in.	İçeri girsin.
Let it dry.	Bırak kurusun.
Let it dry.	Kurumaya bırak.
Let me die.	Bırak öleyim.
Let me out!	Çıkarın beni!
Let me out.	Dışarı çıkmama izin verin.
Let me pay.	Ben ödeyeyim.
Let me see.	Bir bakayım.
Let me try.	Denememe izin ver.
Let us out.	Çıkmamıza izin ver.
Let's chat.	Sohbet edelim.
Let's kiss.	Öpüşelim.
Let's move.	Hareket edelim.
Let's play.	Oyun oynayalım.
Let's pray.	Hadi dua edelim.
Let's quit.	Hadi çıkalım.
Let's rest.	Dinlenelim.
Let's sing.	Şarkı söyleyelim.
Let's swim.	Hadi yüzelim.
Let's swim.	Yüzelim.
Let's talk.	Hadi konuşalım.
Let's vote.	Oylayalım.
Let's walk.	Yürüyelim.
Let's work.	Çalışalım.
Lift it up.	Onu yukarı kaldır.
Lighten up.	Rahatla.
Look again.	Tekrar bak.
Look ahead.	Önüne bak.
Look alert.	Uyanık görün.
Look alive.	Acele et.
Look at it.	Ona bak.
Look at me.	Bana bak.
Look at us.	Bize bak.
Look it up.	Ona bak.
Look there.	Oraya bak.
Love hurts.	Aşk acı verir.
Love lasts.	Aşk sürer.
Mama cried.	Anne bağırdı.
May I sing?	Şarkı söyleyebilir miyim?
May I swim?	Yüzebilir miyim?
Never mind!	Boş ver!
Never mind!	Önemli değil!
Never mind!	Hiç düşünme!
No comment.	Yorum yok.
No problem!	Sorun yok!
No problem.	Sorun yok!
No problem.	Sorun değil.
Now get in.	Şimdi içeri gir.
Now let go.	Şimdi bırak.
Now try it.	Şimdi onu dene.
Oh, really?	Oh, sahi mi?
Once again.	Bir kez daha.
Pick it up.	Onu al.
Please eat.	Lütfen ye.
Please sit.	Lütfen otur.
Pull it in.	Onu içeri çek.
Pull me in.	Beni hapse at.
Pull me up.	Beni yukarı çek.
Quiet down.	Sakin ol.
Replace it.	Bunu değiştir.
Run for it!	Kaçın!
Say cheese.	Gülümseyin.
Say please.	Lütfen söyle.
Scoot over.	Kenara kay.
Shadow him.	Onu izle.
She is old.	O yaşlı.
She smiled.	O gülümsedi.
She's busy.	O meşgul.
She's nice.	O güzel.
Shove over.	Öteye it.
Sing along.	Şarkıya eşlik et.
Smell this.	Bunu kokla.
Stand back!	Geri çekilin!
Stand back.	Geri çekil.
Start here.	Buradan başla.
Start over.	Baştan başla.
Stay alert.	Ayık kal.
Stay awake.	Uyanık kal.
Stay close.	Yakın dur.
Stay quiet.	Sessiz kal.
Stay sharp.	Tetikte ol.
Stay still.	Kımıldama.
Stay there.	Orada kal.
Step aside.	Kenara çekilin.
Step on it!	Acele et.
Stop lying.	Yalan söylemeyi bırak.
Stop there.	Orada dur.
Study hard.	Sıkı çalış.
Study hard.	çok çalışmak
Take a bus.	Bir otobüse bin.
Take a nap.	Şekerleme yap.
Take cover!	Siper al!
Take notes.	Not al.
Talk to me!	Benimle konuş!
Talk to me.	Konuş benimle.
Talk to us.	Bizimle konuş.
Taste this.	Bunu dene.
That a boy!	O bir çocuk.
That hurts.	O acıtıyor.
That'll do.	Kafi.
That'll do.	Yetişir.
That's Tom.	O Tom.
That's all.	Hepsi bu.
That's fun.	O eğlenceli.
That's her.	Bu o.
That's him.	Bu o.
That's his.	O onunki.
That's new.	O yenidir.
That's odd.	Bu garip.
That's sad.	O üzgün.
That's wet.	O ıslak.
They agree.	Onlar aynı fikirdeler.
They cheat.	Onlar aldatırlar.
They stood.	Onlar ayakta durdu.
They tried.	Denediler.
They voted.	Onlar oy verdi.
They're in.	Onlar içerideler.
This is OK.	Bu tamam.
This is it.	İşte bu.
This is me.	Ben buyum.
This'll do.	Bu işe yarar.
This'll do.	Şimdilik idare eder.
Time flies.	Zaman çabuk geçiyor.
Time flies.	Zaman uçar.
Time is up.	Zaman doldu.
Tom agreed.	Tom kabul etti.
Tom agrees.	Tom kabul eder.
Tom ate it.	Bunu Tom yedi.
Tom bit me.	Tom beni ısırdı.
Tom burped.	Tom geğirdi.
Tom called.	Tom aradı.
Tom cheats.	Tom kopya çeker.
Tom danced.	Tom dans etti.
Tom dances.	Tom dans ediyor.
Tom did it.	Tom onu yaptı.
Tom drinks.	Tom içer.
Tom drives.	Tom araba sürer.
Tom failed.	Tom başarısız oldu.
Tom forgot.	Tom unuttu.
Tom fought.	Tom dövüştü.
Tom gasped.	Tom nefes nefese kaldı.
Tom goofed.	Tom gaf yaptı.
Tom got up.	Tom kalktı.
Tom helped.	Tom yardım etti.
Tom hit me.	Tom bana vurdu.
Tom is bad.	Tom kötüdür.
Tom is big.	Tom büyüktür.
Tom is fat.	Tom şişman.
Tom is fun.	Tom eğlenceli.
Tom is ill.	Tom hasta.
Tom is mad.	Tom çılgın.
Tom is new.	Tom yeni.
Tom is odd.	Tom garip.
Tom is old.	Tom yaşlı.
Tom is out.	Tom dışarıda.
Tom is sad.	Tom üzgün.
Tom is shy.	Tom utangaç.
Tom is wet.	Tom ıslak.
Tom jumped.	Tom atladı.
Tom looked.	Tom baktı.
Tom moaned.	Tom inledi.
Tom nodded.	Tom başını salladı.
Tom obeyed.	Tom itaat etti.
Tom paused.	Tom durakladı.
Tom phoned.	Tom telefon etti.
Tom phoned.	Tom aradı.
Tom prayed.	Tom dua etti.
Tom rested.	Tom dinlendi.
Tom saw it.	Tom onu gördü.
Tom saw me.	Tom beni gördü.
Tom saw us.	Tom bizi gördü.
Tom shaved.	Tom tıraş oldu.
Tom sighed.	Tom içini çekti.
Tom smiled.	Tom gülümsedi.
Tom smokes.	Tom sigara içiyor.
Tom snores.	Tom horlar.
Tom stayed.	Tom kaldı.
Tom stinks.	Tom kokuyor.
Tom talked.	Tom konuştu?
Tom waited.	Tom bekledi.
Tom walked.	Tom yürüdü.
Tom was OK.	Tom iyiydi.
Tom winked.	Tom göz kırptı.
Tom worked.	Tom çalıştı.
Tom yawned.	Tom esnedi.
Tom yelled.	Tom bağırdı.
Tom'll cry.	Tom ağlayacak.
Tom'll die.	Tom ölecek.
Tom'll pay.	Tom ödeyecek.
Tom's busy.	Tom meşgul.
Tom's dead.	Tom öldü.
Tom's deaf.	Tom sağır.
Tom's died.	Tom öldü.
Tom's fast.	Tom hızlı.
Tom's free.	Tom boş.
Tom's glad.	Tom memnun.
Tom's gone.	Tom gitti.
Tom's here.	Tom burada.
Tom's home.	Tom evde.
Tom's hurt.	Tom yaralı.
Tom's hurt.	Tom incinmiş.
Tom's left.	Tom gitti.
Tom's safe.	Tom güvende.
Tom's shot.	Tom çakırkeyf.
Tom's sick.	Tom hasta.
Tom's ugly.	Tom çirkin.
Tom's weak.	Tom güçsüz.
Tom's well.	Tom iyi.
Tough luck!	Kötü talih!
Tough luck!	Şansına küs!
Try harder.	Daha çok çabala.
Try it now.	Onu şimdi dene.
Try it out.	Onu dene.
Turn it on.	Onu açın.
Turn it up.	Sesini yükselt.
Turn right.	Sağa dön.
Wait a bit.	Biraz bekle.
Wait a sec.	Bir saniye bekle.
Was he Tom?	O, Tom muydu?
Was it fun?	O eğlenceli miydi?
Watch this.	Şunu izle.
We all die.	Hepimiz ölürüz.
We all lie.	Hepimiz yalan söyleriz.
We are men.	Biz erkeğiz.
We buy CDs.	Biz CD'ler alırız.
We can pay.	Ödeyebiliriz.
We can try.	Deneyebiliriz.
We can win.	Biz kazanabiliriz.
We did win.	Kazandık.
We had fun.	Eğlendik.
We hope so.	Öyle umuyoruz.
We laughed.	Güldük.
We like it.	Onu seviyoruz.
We lost it.	Onu kaybettik.
We love it.	Onu seviyoruz.
We made it.	Başardık.
We must go.	Gitmeliyiz.
We need it.	Buna ihtiyacımız var.
We saw Tom.	Tom'u gördük.
We saw you.	Sizi gördük.
We want it.	Onu istiyoruz.
We'll cook.	Yemek pişireceğiz.
We'll fail.	Biz başarısız olacağız.
We'll help.	Yardım edeceğiz.
We'll obey.	Biz itaat edeceğiz.
We'll pass.	Biz geçeceğiz.
We'll sing.	Şarkı söyleyeceğiz.
We'll swim.	Yüzeceğiz.
We'll wait.	Bekleyeceğiz.
We'll walk.	Biz yürüyeceğiz.
We'll work.	Biz çalışacağız.
We're back.	Biz döndük.
We're busy.	Biz meşgulüz.
We're calm.	Biz sakiniz.
We're cold.	Biz üşüyoruz.
We're cool.	Biz sakiniz.
We're even.	Biz bile.
We're fair.	Biz adiliz.
We're fine.	Biz iyiyiz.
We're free!	Özgürüz!
We're free.	Biz özgürüz.
We're full.	Biz tokuz.
We're here.	Biz buradayız.
We're home.	Evdeyiz.
We're late.	Geç kaldık.
We're lazy.	Biz tembeliz.
We're lost.	Biz kaybolduk.
We're poor.	Biz fakiriz.
We're rich.	Biz zenginiz.
We're safe.	Biz güvendeyiz.
We're sick.	Biz hastayız.
We're sunk.	Biz battık.
We're tidy.	Biz düzenliyiz.
We're weak.	Biz güçsüzüz.
What a day!	Ne güzel bir gün!
What gives?	Sorun ne?
What's new?	Son durum ne?
Where am I?	Ben neredeyim?
Where am I?	Neredeyim?
Who are we?	Biz kimiz?
Who did it?	Onu kim yaptı?
Who has it?	Kim ona sahip?
Who is Tom?	Tom kim?
Who is she?	O kim?
Who is she?	O kimdir?
Who phoned?	Kim telefon etti?
Who saw me?	Beni kim gördü.
Who stayed?	Kim kaldı?
Who talked?	Kim konuştu.
Who was he?	O kimdi?
Who was it?	O kimdi?
Who yelled?	Kim bağırdı?
Who's free?	Kim boş?
Who's here?	Kim burada?
Who's next?	Sıradaki kim?
Who's sick?	Kim hasta?
Who's that?	O kimdir?
Why bother?	Neden rahatsız oluyorsun?
Wood burns.	Ahşap yanar.
You called?	Sen aradın mı?
You can go.	Gidebilirsin.
You decide.	Sen karar ver.
You did it!	Başardın.
You did it.	Onu yaptın.
You got it.	Sen anladın.
You got me.	Beni aldın.
You may go.	Gidebilirsin.
You may go.	Gidebilirsiniz.
You missed.	Iskaladın.
You owe me.	Bana borçlusun.
You'll see.	Göreceksiniz.
You're bad.	Sen kötüsün.
You're big.	Sen büyüksün.
You're fun.	Sen eğlencelisin.
You're mad.	Sen delisin.
You're odd.	Sen garipsin.
You're old.	Sen yaşlısın.
You're sad.	Sen üzgünsün.
You're shy.	Sen utangaçsın.
You've won.	Sen kazandın.
You've won.	Siz kazandınız.
All is well.	Her şey yolunda.
Am I stupid?	Ben aptal mıyım?
Anyone home?	Evde kimse var mı?
Anyone hurt?	Yaralı var mı?
Are we done?	Hazır mıyız?
Are we lost?	Kaybolduk mu?
Are we safe?	Güvende miyiz?
Are you Tom?	Sen Tom musun?
Are you cut?	Kestin mi?
Are you fat?	Sen kilolu musun?
Are you fit?	Sen uygun musun?
Are you hot?	Sıcakladın mı?
Are you mad?	Deli misin?
Are you mad?	Delirdin mi sen?
Are you new?	Yeni misiniz?
Are you sad?	Üzgün müsün?
Are you shy?	Utangaç mısın?
Ask anybody.	Birine sorun.
Ask for Tom.	Tom'a sor.
Be cheerful.	Neşeli ol.
Be creative.	Yaratıcı ol.
Be discreet.	Sağduyulu olun.
Be friendly.	Yakınlık gösterin.
Be merciful.	Merhametli olun.
Be prepared.	Hazır olun.
Be punctual.	Dakik olun.
Be ruthless.	Acımasız olun.
Be sensible.	Duyarlı ol!
Be specific.	Açık ol.
Be thorough.	Mükemmel olun.
Be tolerant.	Hoşgörülü olun.
Be vigilant.	Dikkatli olun.
Be vigilant.	Uyanık olun.
Be watchful.	Dikkatli ol.
Be yourself.	Kendine gel.
Beer's good.	Bira güzeldir.
Break it up!	Ayrılın!
Call me Tom.	Beni ara Tom.
Can I begin?	Başlayabilir miyim?
Can I leave?	Gidebilir miyim?
Can I leave?	Ayrılabilir miyim?
Can it wait?	O bekleyebilir mi?
Can we come?	Gelebilir miyiz?
Can we help?	Yardım edebilir miyiz?
Can we sing?	Şarkı söyleyebilir miyiz?
Can we stop?	Durabilir miyiz?
Can we swim?	Yüzebilir miyiz?
Can we talk?	Konuşabilir miyiz?
Can you see?	Görebiliyor musun?
Can you ski?	Kayak yapabilir misin?
Can you try?	Dener misiniz?
Check again.	Tekrar kontrol et.
Clean it up.	Onu temizle.
Come aboard.	Gemiye gel.
Come get it.	Gel onu al.
Come get me.	Beni almaya gel.
Come inside.	İçeri gel.
Come off it.	Geç bunları.
Come see me.	Beni görmeye gel.
Comfort Tom.	Tom'u rahatlat.
Contact Tom.	Tom'la ilişki kur.
Cook for me.	Benim için yemek pişir.
Count me in.	Beni dahil et.
Count on it.	Buna güven.
Count on me.	Bana güven.
Cover it up.	Onu kılıfına uydur.
Deal me out.	Bana dağıt.
Did Tom cry?	Tom ağladı mı?
Did Tom die?	Tom öldü mü?
Did Tom eat?	Tom yemek yedi mi?
Did Tom try?	Tom denedi mi?
Did Tom win?	Tom kazandı mı?
Did it hurt?	O ağrıdı mı?
Did it work?	Bu, işe yaradı mı?
Did you run?	Kaçtın mı?
Did you win?	Kazandın mı?
Do as I ask.	İstediğim gibi yap.
Do as I say.	Söylediğim gibi yap.
Do it again!	Tekrar yap!
Do it again.	Onu tekrar yap.
Do it later.	Onu daha sonra yap.
Do it right.	Onu doğru yap.
Do that now.	Onu şimdi yap.
Do that, OK?	Bunu yap, tamam mı?
Do you bowl?	Bovling oynar mısın?
Do you care?	Umurunda mı?
Do you fish?	Balık tutar mısın?
Do you mind?	Sakıncası var mı?
Do you sing?	Şarkı söyler misin?
Do you surf?	Sörf yapıyor musun?
Do you work?	Çalışıyor musun?
Do your job.	İşinizi yapın.
Don't argue.	Tartışma.
Don't cheat.	Aldatma.
Don't do it!	Onu yapma.
Don't do it!	Yapmayın!
Don't do it.	Onu yapma.
Don't fight.	Kavga etme.
Don't gloat.	Haset etme.
Don't go in.	İçeri girme.
Don't laugh.	Gülme.
Don't leave!	Ayrılmayın!
Don't leave.	Gitme.
Don't panic!	Panik yapmayın!
Don't panic.	Panik yapmayın.
Don't shoot!	Ateş etmeyin!
Don't shoot.	Ateş etme.
Don't shout.	Bağırma.
Don't smile.	Gülümseme.
Don't smoke.	Sigara içme.
Don't speak.	Konuşma.
Don't speak.	Konuşmayın.
Don't speak.	Konuşmayınız.
Don't stand.	Ayakta durma.
Don't stare.	Bakma.
Don't swear.	Küfür etmeyin.
Don't swear.	Yemin etmeyin.
Don't worry.	Endişelenme.
Don't worry.	Üzülme.
Don't worry.	Merak etme.
Eat with us.	Bizimle birlikte ye.
Fill her up.	Depoyu doldur.
Finish this.	Bitir bunu.
Flip a coin.	Yazı tura at.
Forgive Tom.	Tom'u affet.
Get dressed.	Elbiselerini giy.
Get in here!	Buraya gir!
Get in line.	Sıraya girin.
Get serious!	Ciddi ol!
Get serious.	Ciddi ol.
Get started.	İşe koyul.
Get the box.	Kutuyu al.
Get to work!	İşe başlayın!
Get up, now!	Kalk şimdi!
Get with it.	Uyanık ol.
Go find Tom.	Git Tom'u bul.
Go find out.	Öğrenmeye git.
Go for help.	Yardım için git.
Go get help.	Yardım almaya git.
Go have fun.	Eğlenmeye git.
Go help Tom.	Tom'a yardım etmeye git.
Go home now.	Şimdi eve git.
Go on ahead.	İlerleyin.
Go on board.	Gemiye git.
Go sit down.	Git otur.
Go tell Tom.	Git Tom'a söyle.
Go that way.	O şekilde gidin.
Go to sleep.	Uyumaya git.
Go with Tom.	Tom'la birlikte git.
Grab a seat.	Bir koltuk kapın.
Guess again.	Tekrar tahmin et.
Has he come?	O geldi mi?
Have a beer.	Bir bira için.
Have a look.	Bir göz atın.
Have a seat.	Oturun.
Have we met?	Biz tanıştık mı?
He can come.	O gelebilir.
He can read.	O, okuyabilir.
He can swim.	O yüzebilir.
He chuckled.	O kıkır kıkır güldü.
He found it.	O onu buldu.
He got away.	Kaçtı.
He grew old.	O yaşlandı.
He has come!	O geldi!
He has guts.	Onun cesareti vardır.
He has wine.	Onun şarabı var.
He helps us.	O bize yardım eder.
He is alone.	O yalnızdır.
He is drunk.	O sarhoş.
He is drunk.	O sarhoştur.
He is eight.	O sekiz yaşında.
He is happy.	O mutlu.
He is hated.	Ondan nefret edilir.
He is lying.	O yalan söylüyor.
He is nasty.	O kötüdür.
He is tired.	O yorgun.
He is young.	O genç.
He likes me.	O beni beğenir.
He loves me.	O beni seviyor.
He loves us.	O bizi sever.
He needs it.	Ona ihtiyacı var.
He relented.	O insafa geldi.
He resigned.	O istifa etti.
He squinted.	O gözlerini kısarak baktı.
He stood up.	O, ayağa kalktı.
He stood up.	Ayağa kalktı.
He was busy.	O meşguldü.
He was busy.	Meşguldü.
He's a hunk.	O iri kıyımdır.
He's a jerk.	O bir pislik.
He's a liar.	O bir yalancı.
He's a nerd.	O bir inektir.
He's a slob.	O bir pasaklı.
He's coming.	Geliyor.
He's crying.	O ağlıyor.
He's faking.	O numara yapıyor.
He's loaded.	O zengin.
He's loaded.	O para babası.
He's my age.	O benim yaşımda.
He's my dad.	O benim babamdır.
He's not in.	O, evde değil.
He's skinny.	O sıskadır.
He's strong.	O güçlüdür.
He's stupid.	O aptaldır.
He's wasted.	O sarhoş.
Hear me out.	Beni dinle.
Hello again.	Tekrar merhaba.
Help me out.	Bana yardım et.
Here I come.	İşte geldim.
Here she is!	İşte o!
Here we are!	İşte geldik!
Here we are.	İşte geldik.
Hi, I'm Tom.	Selam, ben Tom.
Hold my bag.	Çantamı tut.
How are you?	Nasılsın?
How are you?	Ne haber?
How curious!	Bu ne merak!
How is life?	Hayat nasıl?
How strange!	Ne garip!
How was Tom?	Tom nasıldı?
Hurry it up.	Acele et.
I adore Tom.	Tom'a tapıyorum.
I adore you.	Sana tapıyorum.
I also went.	Ben de gittim.
I am French.	Ben Fransız'ım.
I am a cook.	Ben bir aşçıyım.
I am a twin.	Ben ikizim.
I am afraid.	Korkuyorum.
I am coming.	Geliyorum.
I am coming.	Ben geliyorum.
I am dozing.	Şekerleme yapıyorum.
I am hungry.	Açım!
I am joking.	Şaka yapıyorum.
I am online.	Ben, çevrimiçiyim.
I am sweaty.	Terledim.
I am sweaty.	Terliyim.
I am taller.	Ben daha uzun boyluyum.
I am taller.	Ben daha uzunum.
I am trying.	Deniyorum.
I asked Tom.	Tom'u sordum.
I asked why.	Sebebini sordum.
I asked why.	Neden diye sordum.
I assume so.	Sanırım öyle.
I ate alone.	Yalnız yemek yedim.
I avoid Tom.	Tom'dan sakınıyorum.
I blame Tom.	Tom'u suçluyorum.
I bought it.	Ben onu aldım.
I bought it.	Onu satın aldım.
I buried it.	Onu gömdüm.
I burned it.	Onu yaktım.
I buy tapes.	Bantları satın alırım.
I came back.	Geri geldim.
I came last.	Sonuncu geldim.
I can dance.	Dans edebilirim.
I can do it.	Onu yapabilirim.
I can drive.	Araba sürebilirim.
I can share.	Paylaşabilirim.
I can't eat.	Yemek yiyemiyorum.
I can't eat.	Yiyemem.
I can't fly.	Uçamam.
I can't say.	Ben söyleyemem.
I can't see.	Göremiyorum.
I can't ski.	Kayak yapamam.
I can't win.	Ben kazanamam.
I caught it.	Onu yakaladım.
I confessed.	İtiraf ettim.
I could try.	Deneyebildim.
I cry a lot.	Ben çok ağlarım.
I cut class.	Derse girmedim.
I did do it.	Ben onu yaptım.
I didn't go.	Gitmedim.
I disagreed.	Karşı çıktım.
I don't cry.	Ağlamam.
I don't eat.	Ben yemek yemem.
I don't lie.	Yalan söylemem.
I drank tea.	Ben çay içtim.
I dug a pit.	Bir çukur kazdım.
I eat a lot.	Çok yerim.
I eat alone.	Yalnız yemek yerim.
I eat bread.	Ekmek yerim.
I eat fruit.	Ben meyve yerim.
I eat fruit.	Ben meyve yiyorum.
I exercised.	Ben egzersiz yaptım.
I feel blue.	Üzgün hissediyorum.
I feel cold.	Üşüyorum.
I feel fine.	Ben iyiyim.
I feel good.	Kendimi iyi hissediyorum.
I feel lost.	Kendimi kaybetmiş hissediyorum.
I feel safe.	Güvende hissediyorum.
I feel sick.	Kendimi kötü hissediyorum.
I feel warm.	Sıcak hissediyorum.
[truncated: 471,035 more rows]
